# Supplementary material for: Proteomic insight into soybean response to flooding stress reveals changes in energy metabolism and cell wall modifications
Source: PLoS One. 2022 May 5;17(5):e0264453. doi: 10.1371/journal.pone.0264453 (PMC9070951; doi:10.1371/journal.pone.0264453)
Supplement: S1 Table — (XLSX) [file pone.0264453.s001.xlsx]

## Sheet: S1 T
S1 Table. Sieve MS data of untreated control soybeans.
PROTEIN ID	DESCRIPTION	PEPTIDES	Ratio 2(0)	Ratio 3(0)	Ratio 4(0)	Ratio 5(0)	Ratio 6(0)
Glyma01g00730.6	AT4G26220.1_S_adenosyl_L_methionine_dependent methyltransferases superfamily protein	2	1	0.437802	0.3696	0.00991219	0.0637862
Glyma01g01180.1	AT1G79750.1_NADP_malic enzyme 4	2	1	0.819137	2.13076	0.195782	1.80922
Glyma01g30670.1	AT5G01300.1_PEBP (phosphatidylethanolamine_binding protein) family protein	2	1	0.115798	0.0177426	0.00316707	0.0059073
Glyma01g31360.4	AT3G22110.1_20S proteasome alpha subunit C1	2	1	0.660798	2.35531	0.268889	1.10968
Glyma01g36750.1	AT4G35830.1_aconitase 1	2	1	0.647763	1.16924	0.368885	0.727489
Glyma01g43880.1	AT5G13930.1_Chalcone and stilbene synthase family protein	2	1	0.856955	4.77488	0.638384	1.92177
Glyma01g45380.1	AT2G14740.1_vaculolar sorting receptor 3	2	1	0.472061	0.955772	0.183535	0.559616
Glyma02g00270.1	AT1G80270.1_PENTATRICOPEPTIDE REPEAT 596	2	1	0.482541	2.33728	0.47291	0.640534
Glyma02g00680.2	AT4G27090.1_Ribosomal protein L14	2	1	1.91897	2.11482	1.087	1.60251
Glyma02g07910.1	AT3G03960.1_TCP_1/cpn60 chaperonin family protein	2	1	0.590414	2.03083	0.504043	0.584572
Glyma02g10320.1	AT5G02500.1_heat shock cognate protein 70_1	4	1	0.822604	1.72732	0.577175	0.998072
Glyma02g11640.1	AT4G34131.1_UDP_glucosyl transferase 73B3	3	1	0.396868	1.28705	0.0951362	0.520098
Glyma02g12870.1	AT3G29360.1_UDP_glucose 6_dehydrogenase family protein	2	1	0.483052	2.68991	0.260099	0.301545
Glyma02g13330.1	AT3G08900.1_reversibly glycosylated polypeptide 3	8	1	0.74366	1.89451	0.413493	0.869356
Glyma02g16440.1	AT3G22640.1_cupin family protein	3	1	0.76924	0.0306853	0.38827	0.336306
Glyma02g19380.1	AT3G56240.1_copper chaperone	2	1	0.738966	2.82094	0.777039	1.46226
Glyma02g36530.1	AT4G30920.1_Cytosol aminopeptidase family protein	3	1	0.723719	1.99704	0.231058	1.22896
Glyma02g38730.1	AT2G36460.1_Aldolase superfamily protein	2	1	0.767737	2.3014	0.572434	1.32063
Glyma02g40310.1	AT5G20920.1_eukaryotic translation initiation factor 2 beta subunit	2	1	0.324071	1.02866	0.130653	0.169571
Glyma02g40806.1	AT5G17310.2_UDP_glucose pyrophosphorylase 2	8	1	0.706885	1.05249	0.213259	0.66159
Glyma02g42260.1	AT2G40010.1_Ribosomal protein L10 family protein	2	1	0.701639	2.7267	0.40869	0.884091
Glyma02g43460.1	AT1G04980.1_PDI_like 2_2	2	1	0.611694	0.984152	0.269528	0.498251
Glyma02g43790.1	AT3G11780.1_MD_2_related lipid recognition domain_containing protein / ML domain_containing protein	2	1	0.364907	0.457093	0.168036	0.278288
Glyma03g02760.1	No description	3	1	0.354228	2.07238	0.713161	1.07689
Glyma03g03200.1	AT2G45290.1_Transketolase	4	1	0.745009	1.90065	0.407304	1.43224
Glyma03g03460.1	AT2G45220.1_Plant invertase/pectin methylesterase inhibitor superfamily	2	1	5.15003	26.7363	9.95522	38.3893
Glyma03g05135.1	AT1G70730.3_Phosphoglucomutase/phosphomannomutase family protein	2	1	0.615459	1.8017	0.631895	1.05395
Glyma03g05481.1	AT3G13650.1_Disease resistance_responsive (dirigent_like protein) family protein	3	1	1.75268	4.73127	1.1646	4.71631
Glyma03g06780.1	AT5G01300.1_PEBP (phosphatidylethanolamine_binding protein) family protein	2	1	0.173364	0.036977	0.00848665	0.0766526
Glyma03g07470.1	AT2G40170.1_Stress induced protein	2	1	0.947663	0.202522	0.149231	0.127057
Glyma03g12130.1	AT5G41970.1_Metal_dependent protein hydrolase	2	1	0.454937	1.52076	0.262112	0.333665
Glyma03g15020.1	AT5G62700.1_tubulin beta chain 3	2	1	0.0344333	1.63403	0.0683891	0.0955537
Glyma03g28850.1	AT3G57270.1_beta_1_3_glucanase 1	3	1	0.544989	1.10227	0.378765	0.619326
Glyma03g32020.3	AT5G44120.3_RmlC_like cupins superfamily protein	2	1	0.557834	0.986634	0.0377756	0.34859
Glyma03g32030.1	AT5G44120.3_RmlC_like cupins superfamily protein	8	1	0.176168	0.545195	0.267736	0.447619
Glyma03g34830.1	AT2G36530.1_Enolase	2	1	0.692956	2.93447	0.440947	0.974631
Glyma03g35540.2	AT3G52590.1_ubiquitin extension protein 1	2	1	0.418066	0.945166	0.0983754	0.541972
Glyma03g37191.1	AT4G02450.1_HSP20_like chaperones superfamily protein	2	1	0.866833	1.75378	0.627208	0.810946
Glyma03g41210.1	AT3G56070.1_rotamase cyclophilin 2	2	1	0.175739	0.994198	0.0894638	0.519926
Glyma04g01421.1	AT2G21660.1_cold_ circadian rhythm_ and rna binding 2	3	1	0.742604	2.16052	0.179916	1.0246
Glyma04g02271.1	AT1G20330.1_sterol methyltransferase 2	3	1	0.45282	2.97281	0.304607	0.540181
Glyma04g11550.1	AT1G36160.1_acetyl_CoA carboxylase 1	3	1	0.283775	2.46526	0.450528	0.958701
Glyma04g33750.3	AT1G18800.1_NAP1_related protein 2	2	1	0.805264	2.48415	0.390317	0.969417
Glyma04g36870.3	AT3G04120.1_glyceraldehyde_3_phosphate dehydrogenase C subunit 1	7	1	0.611327	1.7706	0.551042	0.270345
Glyma04g38000.1	AT5G61790.1_calnexin 1	2	1	0.73127	1.81363	0.299319	0.885503
Glyma04g38010.1	AT5G07350.1_TUDOR_SN protein 1	3	1	0.604838	0.779109	0.16545	0.395165
Glyma04g38870.1	AT5G64030.1_S_adenosyl_L_methionine_dependent methyltransferases superfamily protein	2	1	0.598351	1.71611	0.271187	0.232088
Glyma04g40030.1	AT5G05270.1_Chalcone_flavanone isomerase family protein	3	1	0.376625	2.40242	0.239725	0.879249
Glyma04g42690.1	AT1G77510.1_PDI_like 1_2	3	1	0.539634	0.870986	0.282626	0.532598
Glyma05g01770.1	AT1G74920.1_aldehyde dehydrogenase 10A8	4	1	0.725831	2.45859	0.316068	0.594835
Glyma05g08770.1	AT5G14590.1_Isocitrate/isopropylmalate dehydrogenase family protein	3	1	0.522392	0.513133	0.00961122	2.80507
Glyma05g10840.3	AT5G17920.1_Cobalamin_independent synthase family protein	6	1	0.922611	2.19931	0.488872	1.17586
Glyma05g20150.1	AT3G52990.1_Pyruvate kinase family protein	2	1	0.866205	3.16969	0.687293	1.20495
Glyma05g21260.1	AT1G55020.1_lipoxygenase 1	2	1	1.27558	2.23039	0.935128	2.62472
Glyma05g24120.2	AT4G35860.1_GTP_binding 2	3	1	0.500299	3.3015	0.133456	0.709314
Glyma05g33830.1	AT5G12250.1_beta_6 tubulin	7	1	0.872304	1.1888	0.687365	1.07104
Glyma05g35350.1	AT3G24503.1_aldehyde dehydrogenase 2C4	2	1	0.991294	3.23643	0.673872	2.18855
Glyma05g36050.2	AT4G26270.1_phosphofructokinase 3	2	1	0.384909	2.24787	0.397009	0.970055
Glyma05g36600.1	AT5G42020.1_Heat shock protein 70 (Hsp 70) family protein	7	1	0.553876	1.23892	0.215444	0.438527
Glyma05g36840.1	AT5G42080.1_dynamin_like protein	3	1	0.773575	1.6661	0.163798	0.829273
Glyma05g37160.2	AT1G64200.1_vacuolar H__ATPase subunit E isoform 3	2	1	0.578594	2.66622	0.616924	1.48811
Glyma05g37670.1	AT1G63770.3_Peptidase M1 family protein	3	1	0.0596278	3.79159	0.190565	1.19348
Glyma05g38510.1	AT5G50920.1_CLPC homologue 1	2	1	0.619411	1.45006	0.132716	0.106677
Glyma06g00740.1	AT2G16600.1_rotamase CYP 3	2	1	0.916161	1.09558	0.872571	1.01068
Glyma06g01310.1	AT4G39200.1_Ribosomal protein S25 family protein	2	1	0.635029	2.22346	0.00273526	0.541498
Glyma06g02410.1	AT1G20200.1_PAM domain (PCI/PINT associated module) protein	2	1	1.20716	5.31619	1.47087	1.40401
Glyma06g03410.1	AT4G39230.1_similar to phenylcoumaran benzylic ether reductase	2	1	1.56189	4.9483	0.423841	6.45273
Glyma06g07420.1	AT5G55190.1_RAN GTPase 3	2	1	0.562685	1.93116	0.430291	0.842294
Glyma06g08260.1	AT4G31300.1_N_terminal nucleophile aminohydrolases (Ntn hydrolases) superfamily protein	3	1	0.642841	1.83271	0.411184	0.921477
Glyma06g08380.1	AT1G29150.1_non_ATPase subunit 9	5	1	0.862811	1.01776	1.0737	0.964777
Glyma06g08670.1	AT5G11520.1_aspartate aminotransferase 3	10	1	0.383238	1.77749	0.213076	0.246031
Glyma06g09830.1	AT1G09750.1_Eukaryotic aspartyl protease family protein	2	1	1.44093	7.5826	0.896556	3.33673
Glyma06g09880.1	AT4G24620.1_phosphoglucose isomerase 1	2	1	0.610359	2.87676	0.242066	1.23565
Glyma06g09890.2	AT5G10450.1_G_box regulating factor 6	2	1	0.311449	4.89445	0.385421	0.366009
Glyma06g10650.1	AT1G78300.1_general regulatory factor 2	2	1	1.43612	3.31608	0.740656	0.931921
Glyma06g11940.1	AT4G34670.1_Ribosomal protein S3Ae	3	1	0.750031	5.77898	0.507599	0.6371
Glyma06g12090.1	AT1G77510.1_PDI_like 1_2	7	1	0.192496	0.862488	0.219061	0.428529
Glyma06g12340.1	AT1G77330.1_2_oxoglutarate (2OG) and Fe(II)_dependent oxygenase superfamily protein	2	1	0.22241	0.459478	0.0277518	0.0618919
Glyma06g12780.1	AT1G77120.1_alcohol dehydrogenase 1	5	1	0.669803	1.26061	0.540492	0.962864
Glyma06g13860.1	AT5G24400.1_NagB/RpiA/CoA transferase_like superfamily protein	2	1	0.787062	0.916309	0.570759	0.840992
Glyma06g14220.1	AT5G54160.1_O_methyltransferase 1	2	1	0.896305	2.60378	0.899826	2.83386
Glyma06g14360.1	AT1G33140.1_Ribosomal protein L6 family	2	1	0.49057	6.14391	1.02721	1.11429
Glyma06g14820.1	AT5G05270.1_Chalcone_flavanone isomerase family protein	2	1	0.716913	2.81513	0.336685	0.997799
Glyma06g15520.3	AT5G09810.1_actin 7	5	1	0.52146	1.88966	0.0979724	0.10508
Glyma06g17050.6	AT5G07350.1_TUDOR_SN protein 1	9	1	0.579049	3.55121	0.687421	1.23255
Glyma06g17060.1	AT5G61790.1_calnexin 1	2	1	0.876843	2.10777	0.490235	1.25008
Glyma06g17930.5	AT2G18110.1_Translation elongation factor EF1B/ribosomal protein S6 family protein	7	1	0.577819	1.73319	0.144457	0.65141
Glyma06g18040.1	AT5G60160.1_Zn_dependent exopeptidases superfamily protein	2	1	0.442903	2.04788	0.402886	0.373454
Glyma06g18800.1	AT1G70600.1_Ribosomal protein L18e/L15 superfamily protein	2	1	0.817326	3.09052	0.435259	0.774409
Glyma06g19000.1	AT5G03340.1_ATPase_ AAA_type_ CDC48 protein	5	1	0.406718	0.149903	0.563645	0.316637
Glyma06g19820.1	AT1G74920.1_aldehyde dehydrogenase 10A8	9	1	0.990779	2.62445	0.508682	1.18117
Glyma06g22050.1	AT2G33040.1_gamma subunit of Mt ATP synthase	3	1	0.865666	1.57064	0.0136896	0.920944
Glyma06g39710.2	AT2G05840.1_20S proteasome subunit PAA2	2	1	0.743542	1.63061	0.336602	0.87509
Glyma06g45910.2	AT1G05260.1_Peroxidase superfamily protein	5	1	6.50748	36.0179	4.27923	58.5128
Glyma06g46190.2	AT2G05710.1_aconitase 3	3	1	0.641148	1.5385	0.562351	0.956187
Glyma06g48360.1	AT2G44160.1_methylenetetrahydrofolate reductase 2	6	1	0.525817	2.95332	0.450431	0.617775
Glyma0776s50.1	ATMG00510.1_NADH dehydrogenase subunit 7	4	1	0.660298	3.09594	0.428789	1.33257
Glyma07g00860.2	AT1G55020.1_lipoxygenase 1	5	1	0.87452	0.98002	0.70521	0.771305
Glyma07g00873.1	AT1G55020.1_lipoxygenase 1	3	1	1.28904	3.27416	0.621609	2.9735
Glyma07g00900.1	AT1G55020.1_lipoxygenase 1	17	1	0.960712	0.939407	0.0279334	0.0877639
Glyma07g01710.1	AT4G26270.1_phosphofructokinase 3	2	1	0.471199	2.53815	0.612003	1.04117
Glyma07g01730.1	AT4G25150.1_HAD superfamily_ subfamily IIIB acid phosphatase	2	1	0.579738	0.0324346	0.0345679	0.0400106
Glyma07g02720.1	AT2G32060.1_Ribosomal protein L7Ae/L30e/S12e/Gadd45 family protein	3	1	0.484921	1.01873	0.0484472	0.253334
Glyma07g03910.1	AT1G55020.1_lipoxygenase 1	2	1	1.84116	5.39655	3.13896	4.77175
Glyma07g05130.1	AT1G72330.1_alanine aminotransferase 2	2	1	0.646244	2.65091	0.404026	1.1566
Glyma07g06590.1	AT5G39740.1_ribosomal protein L5 B	2	1	1.18018	4.77487	0.894213	1.74968
Glyma07g13710.1	AT4G09320.1_Nucleoside diphosphate kinase family protein	3	1	0.62402	1.17727	0.276068	0.606942
Glyma07g14761.1	AT5G08680.1_ATP synthase alpha/beta family protein	2	1	0.568305	3.84493	0.0286187	0.727111
Glyma07g18110.1	AT3G18190.1_TCP_1/cpn60 chaperonin family protein	3	1	0.517914	2.40142	0.31377	0.692505
Glyma07g26720.1	AT5G26360.1_TCP_1/cpn60 chaperonin family protein	2	1	0.952874	2.23633	0.535185	1.21483
Glyma07g30050.1	AT5G09550.1_GDP dissociation inhibitor family protein / Rab GTPase activator family protein	3	1	0.164102	2.40025	0.192011	1.00095
Glyma07g32790.1	AT2G43750.1_O_acetylserine (thiol) lyase B	3	1	0.771355	4.4443	0.30115	1.56809
Glyma07g33800.1	AT5G18380.1_Ribosomal protein S5 domain 2_like superfamily protein	2	1	0.987769	1.54621	0.524364	1.61571
Glyma07g33860.3	AT1G49760.1_poly(A) binding protein 8	2	1	0.444308	1.12562	0.175455	0.472334
Glyma07g33950.1	AT1G49750.1_Leucine_rich repeat (LRR) family protein	2	1	1.73678	5.89467	1.37189	8.11418
Glyma07g37180.2	AT3G06720.1_importin alpha isoform 1	6	1	0.672476	1.89981	0.212999	0.831009
Glyma07g37270.1	AT1G24020.1_MLP_like protein 423	3	1	0.193029	0.0495973	0.00943264	0.00729762
Glyma07g38790.1	AT1G54870.1_NAD(P)_binding Rossmann_fold superfamily protein	5	1	0.30207	0.16954	0.119572	0.0356742
Glyma07g39120.6	AT1G11840.6_glyoxalase I homolog	3	1	0.672522	1.7827	0.323311	1.04206
Glyma08g00910.1	AT5G07350.1_TUDOR_SN protein 1	2	1	0.37587	3.03418	0.486675	0.789194
Glyma08g02410.1	AT1G64190.1_6_phosphogluconate dehydrogenase family protein	2	1	0.94493	3.44885	0.422986	1.62943
Glyma08g02630.1	AT4G23900.1_Nucleoside diphosphate kinase family protein	2	1	0.575161	2.06439	0.346865	1.08234
Glyma08g02930.1	AT5G53480.1_ARM repeat superfamily protein	2	1	0.50254	3.08038	0.292193	0.468802
Glyma08g03120.1	AT5G35360.1_acetyl Co_enzyme a carboxylase biotin carboxylase subunit	3	1	0.550176	1.63916	0.435483	0.985824
Glyma08g03580.1	AT1G51980.1_Insulinase (Peptidase family M16) protein	2	1	0.584084	2.25935	0.53555	1.73424
Glyma08g03730.1	AT4G29130.1_hexokinase 1	2	1	0.74373	1.69276	0.925033	1.01251
Glyma08g04380.1	AT3G24503.1_aldehyde dehydrogenase 2C4	2	1	0.272072	2.9864	0.00713202	0.501029
Glyma08g04890.1	AT1G70730.1_Phosphoglucomutase/phosphomannomutase family protein	6	1	0.669782	1.67846	0.532606	1.04768
Glyma08g05290.1	AT2G09990.1_Ribosomal protein S5 domain 2_like superfamily protein	2	1	1.09633	1.50577	0.50632	1.74714
Glyma08g05350.1	AT2G32730.1_26S proteasome regulatory complex_ non_ATPase subcomplex_ Rpn2/Psmd1 subunit	2	1	0.0860763	2.86684	0.154426	0.462651
Glyma08g05470.1	AT3G18190.1_TCP_1/cpn60 chaperonin family protein	3	1	0.138511	2.91099	0.639279	0.183158
Glyma08g05610.1	AT3G18130.1_receptor for activated C kinase 1C	5	1	0.130663	2.64637	0.04621	0.0797453
Glyma08g06790.1	AT4G33680.1_Pyridoxal phosphate (PLP)_dependent transferases superfamily protein	4	1	0.526436	1.49131	0.234432	0.859015
Glyma08g06950.1	AT5G09590.1_mitochondrial HSO70 2	5	1	0.677659	1.61412	0.355802	0.723217
Glyma08g08970.1	AT2G34470.2_urease accessory protein G	2	1	0.496891	0.72885	0.188966	0.284928
Glyma08g10230.2	AT4G18360.1_Aldolase_type TIM barrel family protein	2	1	0.908482	0.856819	0.777104	0.832711
Glyma08g10250.1	AT3G14420.1_Aldolase_type TIM barrel family protein	3	1	0.790785	7.85593	1.07974	1.28296
Glyma08g11480.1	AT4G13940.1_S_adenosyl_L_homocysteine hydrolase	5	1	1.07645	2.8202	0.814038	1.42399
Glyma08g11490.1	AT4G13930.1_serine hydroxymethyltransferase 4	9	1	0.626631	3.18194	0.470334	1.19729
Glyma08g12200.1	AT5G19760.1_Mitochondrial substrate carrier family protein	4	1	0.895656	1.05221	0.0582048	0.812524
Glyma08g12970.1	AT3G20050.1_T_complex protein 1 alpha subunit	5	1	0.851207	3.23068	0.540783	0.903112
Glyma08g13300.1	AT3G59920.1_RAB GDP dissociation inhibitor 2	2	1	0.928382	2.63673	0.713989	1.42158
Glyma08g13440.1	AT1G07750.1_RmlC_like cupins superfamily protein	2	1	0.504715	0.767748	0.136995	0.383069
Glyma08g14995.1	AT1G74060.1_Ribosomal protein L6 family protein	2	1	2.02139	6.50859	0.408861	1.82244
Glyma08g15000.1	AT1G74060.1_Ribosomal protein L6 family protein	4	1	1.17324	2.98481	0.185156	0.74867
Glyma08g15960.3	AT5G24540.1_beta glucosidase 31	3	1	0.246475	1.07557	0.147464	0.971546
Glyma08g16130.1	AT1G74060.1_Ribosomal protein L6 family protein	2	1	0.581486	1.33342	0.339049	0.70038
Glyma08g17870.1	AT1G31340.1_related to ubiquitin 1	2	1	0.649908	0.760347	0.232528	0.497177
Glyma08g19201.1	AT2G22230.1_Thioesterase superfamily protein	2	1	0.604927	4.52865	0.268569	0.978416
Glyma08g19290.1	AT2G22590.1_UDP_Glycosyltransferase superfamily protein	4	1	0.556261	1.44935	0.340581	0.810369
Glyma08g21380.1	AT1G51980.1_Insulinase (Peptidase family M16) protein	2	1	0.759811	2.20983	0.450692	0.654127
Glyma08g21410.1	AT4G25150.1_HAD superfamily_ subfamily IIIB acid phosphatase	4	1	0.536173	0.244986	0.167359	0.191813
Glyma08g22600.1	AT3G15730.1_phospholipase D alpha 1	3	1	0.418264	2.48354	0.0550502	0.0572489
Glyma08g23750.4	AT3G13580.1_Ribosomal protein L30/L7 family protein	3	1	2.89231	12.4227	1.07771	3.28828
Glyma08g23990.1	AT1G78900.1_vacuolar ATP synthase subunit A	8	1	0.673933	2.16752	0.132237	0.392256
Glyma08g24720.1	AT1G70890.1_MLP_like protein 43	3	1	0.535808	1.26467	0.369818	0.96771
Glyma08g24760.1	AT1G70890.1_MLP_like protein 43	3	1	1.46333	7.64794	1.68377	13.5498
Glyma08g25006.1	AT2G44310.1_Calcium_binding EF_hand family protein	4	1	0.401188	0.518474	0.0188606	0.117726
Glyma08g40800.1	AT3G01280.1_voltage dependent anion channel 1	3	1	0.626116	1.18171	0.237241	0.716174
Glyma08g43313.1	AT1G51410.1_NAD(P)_binding Rossmann_fold superfamily protein	2	1	0.79966	2.64485	0.267953	1.61873
Glyma08g43430.2	AT5G55200.1_Co_chaperone GrpE family protein	2	1	0.745927	1.54653	0.240739	0.544787
Glyma08g45531.1	AT1G73260.1_kunitz trypsin inhibitor 1	8	1	0.7127	0.621742	0.100025	0.0619446
Glyma0985s00200.1	AT3G58700.1_Ribosomal L5P family protein	4	1	0.784028	2.96487	0.690034	1.39885
Glyma09g02600.1	AT2G38380.1_Peroxidase superfamily protein	2	1	1.2113	2.74311	0.446469	3.12265
Glyma09g02790.1	AT5G48760.1_Ribosomal protein L13 family protein	2	1	3.4195	11.8742	0.610023	2.36357
Glyma09g04000.2	AT3G06650.1_ATP_citrate lyase B_1	7	1	0.568978	2.45988	0.430823	1.00674
Glyma09g04950.1	AT3G16640.1_translationally controlled tumor protein	2	1	1.01131	4.88007	0.278634	0.914847
Glyma09g08340.1	AT5G20720.1_chaperonin 20	2	1	0.643277	1.42254	0.298398	0.763258
Glyma09g16553.1	AT3G05560.1_Ribosomal L22e protein family	2	1	1.6637	3.9723	0.935112	2.10965
Glyma09g16606.1	AT3G05560.1_Ribosomal L22e protein family	2	1	1.32416	4.55887	0.525512	1.83001
Glyma09g16690.1	AT4G24190.1_Chaperone protein htpG family protein	2	1	0.693504	2.45617	0.720027	1.22084
Glyma09g30320.1	AT3G17810.1_pyrimidine 1	2	1	0.810929	3.37997	0.774602	1.11156
Glyma09g32170.1	AT3G24503.1_aldehyde dehydrogenase 2C4	2	1	0.397559	3.90914	0.0598067	1.11413
Glyma09g32430.1	AT4G29010.1_Enoyl_CoA hydratase/isomerase family	3	1	1.09174	1.32087	0.255719	0.952023
Glyma09g32540.1	AT1G65980.1_thioredoxin_dependent peroxidase 1	2	1	0.533958	0.561387	0.0938464	0.310705
Glyma09g33490.1	AT5G65620.1_Zincin_like metalloproteases family protein	3	1	0.435171	1.31604	0.183281	0.315449
Glyma09g41650.1	AT1G17890.1_NAD(P)_binding Rossmann_fold superfamily protein	2	1	0.589961	3.61086	0.223114	1.22877
Glyma10g00820.1	AT5G08530.1_51 kDa subunit of complex I	2	1	0.678396	2.97921	0.443691	1.45277
Glyma10g00920.1	AT5G43330.1_Lactate/malate dehydrogenase family protein	6	1	0.818286	1.49635	0.42902	0.919704
Glyma10g01820.1	AT2G47470.1_thioredoxin family protein	4	1	0.637796	1.51715	0.342463	0.571821
Glyma10g02730.1	AT1G05260.1_Peroxidase superfamily protein	2	1	0.748206	4.50437	1.44176	2.32441
Glyma10g03310.1	AT3G22490.1_Seed maturation protein	2	1	0.273392	0.652536	0.0288004	0.424085
Glyma10g07820.1	AT3G52880.1_monodehydroascorbate reductase 1	2	1	0.768374	2.01635	0.745913	1.46249
Glyma10g13840.1	AT1G50480.1_10_formyltetrahydrofolate synthetase	2	1	0.462234	0.851057	0.144531	0.562701
Glyma10g16010.1	AT2G05840.1_20S proteasome subunit PAA2	2	1	0.682587	2.41135	0.169859	0.950796
Glyma10g28581.1	AT1G09380.1_nodulin MtN21 /EamA_like transporter family protein	6	1	0.92589	0.946667	0.809484	0.904664
Glyma10g30110.1	AT5G17540.1_HXXXD_type acyl_transferase family protein	4	1	2.08185	6.13434	1.10961	5.5152
Glyma10g33350.2	AT5G55240.1_ARABIDOPSIS THALIANA PEROXYGENASE 2	2	1	0.718287	0.199587	0.262095	0.167278
Glyma10g33680.1	AT3G23990.1_heat shock protein 60	2	1	0.845427	3.02987	0.642164	1.02555
Glyma10g34880.2	AT1G66240.1_homolog of anti_oxidant 1	3	1	0.430597	0.538316	0.176184	0.588754
Glyma10g35381.1	AT3G53260.1_phenylalanine ammonia_lyase 2	2	1	0.369632	4.5749	0.457227	1.05783
Glyma10g36880.4	AT1G22780.1_Ribosomal protein S13/S18 family	3	1	1.11294	3.18186	0.778374	1.93963
Glyma10g39150.1	AT3G22640.1_cupin family protein	4	1	0.439503	0.345082	0.289989	0.277112
Glyma10g40750.1	AT4G34200.1_D_3_phosphoglycerate dehydrogenase	2	1	0.230425	3.06297	0.305612	1.33972
Glyma10g41330.1	AT5G08680.1_ATP synthase alpha/beta family protein	3	1	0.783403	2.57709	0.442718	0.542289
Glyma11g00450.1	AT3G47370.1_Ribosomal protein S10p/S20e family protein	2	1	0.973121	0.920896	0.994801	0.99666
Glyma11g00890.1	AT4G34670.1_Ribosomal protein S3Ae	2	1	0.729684	5.55797	0.4156	0.367198
Glyma11g02250.1	AT3G57490.1_Ribosomal protein S5 family protein	6	1	0.827719	1.1612	0.19118	0.920099
Glyma11g02410.1	AT4G25740.1_RNA binding Plectin/S10 domain_containing protein	2	1	1.03939	4.18717	2.20473	2.5695
Glyma11g02630.1	AT4G11600.1_glutathione peroxidase 6	2	1	0.536298	0.605439	0.249903	0.403825
Glyma11g03280.1	AT1G12310.1_Calcium_binding EF_hand family protein	3	1	0.742832	1.85771	0.185718	0.547795
Glyma11g03330.1	AT4G12400.2_stress_inducible protein_ putative	3	1	0.917065	1.67349	0.393838	1.03738
Glyma11g07516.1	AT4G39230.1_similar to phenylcoumaran benzylic ether reductase	2	1	1.94193	6.94548	1.51466	6.33923
Glyma11g07540.1	AT1G19580.1_gamma carbonic anhydrase 1	2	1	0.445534	3.02622	0.159673	0.863917
Glyma11g08050.1	AT4G36130.1_Ribosomal protein L2 family	2	1	1.39302	4.22228	0.679509	1.4608
Glyma11g08550.4	AT4G35830.1_aconitase 1	3	1	0.582835	1.49877	0.365957	0.845125
Glyma11g08950.1	AT4G35630.1_phosphoserine aminotransferase	3	1	0.709308	3.07122	0.389232	1.3055
Glyma11g10480.2	AT2G16600.1_rotamase CYP 3	4	1	0.89691	1.02737	0.806061	1.03875
Glyma11g10790.1	AT3G18610.1_nucleolin like 2	3	1	0.588264	0.404828	0.00630375	0.311405
Glyma11g10860.1	AT1G50200.1_Alanyl_tRNA synthetase	2	1	0.267295	1.27726	0.286021	0.456473
Glyma11g11290.5	AT2G21060.1_glycine_rich protein 2B	2	1	0.866045	1.53209	0.387192	0.40864
Glyma11g12300.1	AT2G21580.1_Ribosomal protein S25 family protein	3	1	0.64397	2.82388	0.00276286	0.586768
Glyma11g12471.1	AT2G21660.1_cold_ circadian rhythm_ and rna binding 2	3	1	1.0331	1.21039	0.796171	0.972978
Glyma11g12505.1	AT2G21660.1_cold_ circadian rhythm_ and rna binding 2	4	1	0.550859	1.16999	0.39048	0.882836
Glyma11g12790.1	AT4G36750.1_Quinone reductase family protein	2	1	0.434366	0.479884	0.0456351	0.100401
Glyma11g15680.5	AT1G07890.1_ascorbate peroxidase 1	3	1	0.605671	1.78583	0.229568	1.04368
Glyma11g15870.1	AT2G28490.1_RmlC_like cupins superfamily protein	4	1	0.243595	0.0313956	0.0695621	0.014176
Glyma11g19070.2	AT5G22470.1_NAD_ ADP_ribosyltransferases;NAD_ ADP_ribosyltransferases	4	1	0.070987	0.0428262	0.0156592	0.0101085
Glyma11g20570.2	AT2G37190.1_Ribosomal protein L11 family protein	4	1	0.728097	1.73398	0.319105	0.898612
Glyma11g21001.1	AT1G65870.1_Disease resistance_responsive (dirigent_like protein) family protein	3	1	0.691076	1.25564	0.216672	0.603337
Glyma11g33160.1	AT5G17310.2_UDP_glucose pyrophosphorylase 2	4	1	0.664974	1.4533	0.271618	0.972751
Glyma11g33480.1	AT5G37510.2_NADH_ubiquinone dehydrogenase_ mitochondrial_ putative	2	1	0.895646	2.26359	0.409939	1.12765
Glyma11g36620.1	AT4G13940.1_S_adenosyl_L_homocysteine hydrolase	6	1	0.429194	2.86081	0.142606	1.4038
Glyma12g01291.1	AT3G63460.1_transducin family protein / WD_40 repeat family protein	3	1	0.8488	0.970913	1.12	0.899874
Glyma12g02240.1	AT1G51410.1_NAD(P)_binding Rossmann_fold superfamily protein	2	1	1.63498	7.72017	1.31088	8.47704
Glyma12g02510.1	AT3G22200.1_Pyridoxal phosphate (PLP)_dependent transferases superfamily protein	2	1	0.460109	1.75548	0.348897	0.734608
Glyma12g02520.4	AT2G32240.1_	2	1	0.5624	2.5219	0.775069	1.26858
Glyma12g02790.2	AT2G16600.1_rotamase CYP 3	4	1	0.873905	0.426275	0.308115	1.0031
Glyma12g03070.1	AT3G18610.1_nucleolin like 2	4	1	0.564457	1.38323	0.133252	0.343974
Glyma12g03470.1	AT2G21060.1_glycine_rich protein 2B	2	1	0.0753767	0.867625	0.0306868	0.0608624
Glyma12g04080.1	AT2G21250.1_NAD(P)_linked oxidoreductase superfamily protein	2	1	0.730637	1.53033	0.427828	0.57433
Glyma12g04430.4	AT5G05010.1_clathrin adaptor complexes medium subunit family protein	2	1	0.709741	2.79124	0.746476	1.53519
Glyma12g04820.1	AT4G34450.1_coatomer gamma_2 subunit_ putative / gamma_2 coat protein_ putative / gamma_2 COP_ putative	3	1	0.594109	1.28969	0.366618	0.369729
Glyma12g04830.1	AT3G18820.1_RAB GTPase homolog G3F	2	1	0.63174	1.17321	0.267866	0.568431
Glyma12g05580.2	AT1G06030.1_pfkB_like carbohydrate kinase family protein	8	1	0.781519	1.06304	0.749811	1.1035
Glyma12g06770.1	AT3G46560.1_Tim10/DDP family zinc finger protein	2	1	2.92253	1.45037	2.46116	4.17566
Glyma12g06950.1	AT2G28790.1_Pathogenesis_related thaumatin superfamily protein	2	1	0.827628	0.716286	0.367544	0.849603
Glyma12g06980.1	AT2G28760.1_UDP_XYL synthase 6	2	1	0.910092	0.690441	0.279429	1.59714
Glyma12g07780.3	AT1G07890.1_ascorbate peroxidase 1	5	1	0.785933	1.74731	0.458394	1.30637
Glyma12g08310.1	AT2G28000.1_chaperonin_60alpha	8	1	0.635484	0.53447	0.00756888	0.0198453
Glyma12g09250.1	AT5G20890.1_TCP_1/cpn60 chaperonin family protein	3	1	0.903645	2.4684	0.380442	0.980087
Glyma12g09390.1	AT5G22470.1_NAD_ ADP_ribosyltransferases;NAD_ ADP_ribosyltransferases	2	1	0.0621669	0.00540284	0.00724415	0.0143621
Glyma12g09940.2	AT3G44190.1_FAD/NAD(P)_binding oxidoreductase family protein	3	1	1.58428	5.95113	1.48075	7.35018
Glyma12g11130.1	AT4G15210.1_beta_amylase 5	3	1	0.576049	0.425196	0.220605	0.44582
Glyma12g13410.1	AT2G20580.1_26S proteasome regulatory subunit S2 1A	3	1	0.904013	2.60305	0.553648	0.807727
Glyma12g19520.1	AT1G53240.1_Lactate/malate dehydrogenase family protein	4	1	0.715354	1.64565	0.2246	0.878372
Glyma12g28670.1	AT1G09640.1_Translation elongation factor EF1B_ gamma chain	2	1	0.624853	1.55862	0.304416	0.792323
Glyma12g29510.2	AT2G37170.1_plasma membrane intrinsic protein 2	2	1	0.907879	1.64102	0.629812	1.33251
Glyma12g30800.3	AT3G44590.1_60S acidic ribosomal protein family	2	1	0.69915	2.36513	0.0251805	0.533848
Glyma12g31850.1	AT2G32520.1_alpha/beta_Hydrolases superfamily protein	2	1	0.0532245	2.81323	0.223703	0.0301414
Glyma12g36940.2	AT1G61580.1_R_protein L3 B	2	1	0.957397	1.59057	0.878152	0.984352
Glyma13g04050.1	AT5G12110.1_Glutathione S_transferase_ C_terminal_like;Translation elongation factor EF1B/ribosomal protein S6	4	1	0.507311	0.249473	0.141937	0.708609
Glyma13g15140.1	AT5G17920.1_Cobalamin_independent synthase family protein	3	1	0.584132	1.83549	0.238646	0.798697
Glyma13g15550.2	AT2G29420.1_glutathione S_transferase tau 7	2	1	1.32702	5.25201	0.973316	4.23257
Glyma13g17980.1	AT2G18340.1_late embryogenesis abundant domain_containing protein / LEA domain_containing protein	3	1	0.729786	0.306722	0.17967	0.0614741
Glyma13g18450.2	AT1G03890.1_RmlC_like cupins superfamily protein	3	1	0.223662	0.00294732	0.0578578	0.0491895
Glyma13g18730.1	AT2G20420.1_ATP citrate lyase (ACL) family protein	4	1	0.680936	1.95939	0.264713	0.968038
Glyma13g18830.1	AT1G04480.1_Ribosomal protein L14p/L23e family protein	3	1	0.686906	2.48796	0.407435	1.51145
Glyma13g18950.1	AT2G20360.1_NAD(P)_binding Rossmann_fold superfamily protein	4	1	0.709401	2.55735	0.151336	1.24792
Glyma13g19331.1	AT5G02500.1_heat shock cognate protein 70_1	13	1	0.802252	1.51675	0.689663	0.828875
Glyma13g19930.1	AT3G09630.1_Ribosomal protein L4/L1 family	3	1	0.998493	2.35031	0.32949	0.836037
Glyma13g20780.1	AT5G03300.1_adenosine kinase 2	3	1	0.699733	2.51727	0.495586	1.22115
Glyma13g21291.1	AT2G36640.1_embryonic cell protein 63	3	1	0.893935	0.491276	0.288704	0.130054
Glyma13g21360.1	AT3G52990.1_Pyruvate kinase family protein	3	1	0.817032	3.09078	0.558184	1.08586
Glyma13g26990.1	AT5G12380.1_annexin 8	6	1	1.24697	3.11297	0.95827	1.70206
Glyma13g27340.2	AT5G13490.1_ADP/ATP carrier 2	6	1	0.976045	0.964213	0.29974	0.0126176
Glyma13g27810.1	AT3G23940.1_dehydratase family	4	1	0.511872	1.81827	0.238464	0.664984
Glyma13g28831.1	AT2G34480.1_Ribosomal protein L18ae/LX family protein	2	1	3.07381	15.6455	1.76352	3.47849
Glyma13g31120.1	AT4G21020.1_Late embryogenesis abundant protein (LEA) family protein	3	1	0.284737	0.136194	0.0281087	0.00261105
Glyma13g33590.1	AT1G53580.1_glyoxalase II 3	2	1	1.32214	2.00644	1.35076	2.16183
Glyma13g33960.1	AT1G78570.1_rhamnose biosynthesis 1	3	1	0.862144	0.860266	0.864788	0.86721
Glyma13g34290.1	AT1G78660.2_gamma_glutamyl hydrolase 1	2	1	0.515636	0.553336	0.288009	0.705247
Glyma13g34560.3	AT3G14940.1_phosphoenolpyruvate carboxylase 3	2	1	0.220935	3.98226	1.10055	0.881862
Glyma13g35994.1	AT5G54500.1_flavodoxin_like quinone reductase 1	2	1	0.406638	0.281261	0.217086	0.113493
Glyma13g36400.1		5	1	0.865997	0.0174845	0.027334	0.0153892
Glyma13g36670.1	AT1G53310.1_phosphoenolpyruvate carboxylase 1	3	1	0.239744	2.50101	0.48318	0.84035
Glyma13g36730.1	AT3G58610.1_ketol_acid reductoisomerase	5	1	0.970485	0.962478	0.922963	0.95638
Glyma13g36930.1	AT2G20520.1_FASCICLIN_like arabinogalactan 6	2	1	0.55894	1.34986	0.348867	0.493627
Glyma13g37960.1	AT1G11360.1_Adenine nucleotide alpha hydrolases_like superfamily protein	2	1	0.676902	0.7709	0.263341	0.483529
Glyma13g38310.2	AT1G05260.1_Peroxidase superfamily protein	4	1	0.15944	3.75556	0.530117	1.57146
Glyma13g38480.1	AT2G05710.1_aconitase 3	2	1	0.422654	2.14608	0.51405	1.19572
Glyma13g38790.1	AT5G22060.1_DNAJ homologue 2	3	1	0.564099	2.05829	0.0859903	0.433488
Glyma13g40100.2	AT2G37170.1_plasma membrane intrinsic protein 2	2	1	0.917026	0.669911	0.0219255	0.0372065
Glyma13g40130.1	AT5G60640.1_PDI_like 1_4	2	1	0.828028	1.71308	0.675125	0.903253
Glyma13g41120.2	AT3G55440.1_triosephosphate isomerase	6	1	0.662276	1.8635	0.370443	0.905919
Glyma13g41650.1	AT3G20820.1_Leucine_rich repeat (LRR) family protein	4	1	0.443052	0.467281	0.0472983	0.279652
Glyma13g41960.1	AT3G59480.1_pfkB_like carbohydrate kinase family protein	5	1	0.823927	1.42959	0.0245279	0.011613
Glyma13g42140.1	AT5G24070.1_Peroxidase superfamily protein	2	1	0.309159	3.75221	0.422026	0.875326
Glyma13g42310.1	AT1G55020.1_lipoxygenase 1	5	1	0.503573	0.196809	0.255293	0.175723
Glyma13g42320.1	AT1G55020.1_lipoxygenase 1	13	1	0.6378	0.309211	0.519626	0.0450967
Glyma13g42330.1	AT1G55020.1_lipoxygenase 1	4	1	0.912917	2.15861	0.847306	1.72907
Glyma13g42360.1	AT1G54270.1_eif4a_2	2	1	0.651365	3.02855	0.451424	0.561311
Glyma13g42830.1	AT2G19730.1_Ribosomal L28e protein family	3	1	0.976059	2.97547	0.611122	1.25329
Glyma13g43630.1	AT1G79930.1_heat shock protein 91	2	1	0.546885	1.43583	0.554286	0.637549
Glyma13g44261.1	AT1G15330.1_Cystathionine beta_synthase (CBS) protein	3	1	0.409452	0.234047	0.0481179	0.158073
Glyma14g00720.1	AT4G12730.1_FASCICLIN_like arabinogalactan 2	3	1	1.09857	3.63076	0.558288	1.65128
Glyma14g00760.1	AT5G47720.2_Thiolase family protein	3	1	0.531155	1.53608	0.421506	0.786734
Glyma14g00870.2	AT1G59960.1_NAD(P)_linked oxidoreductase superfamily protein	5	1	1.36434	3.99149	0.645382	2.84721
Glyma14g01100.1	AT3G07770.1_HEAT SHOCK PROTEIN 89.1	4	1	0.677713	2.55929	0.509332	1.00708
Glyma14g02530.1	AT4G26910.1_Dihydrolipoamide succinyltransferase	2	1	0.64878	2.15474	0.213615	1.12313
Glyma14g04350.1	AT5G12110.1_Glutathione S_transferase_ C_terminal_like;Translation elongation factor EF1B/ribosomal protein S6	7	1	0.253303	0.0424302	0.0110761	0.0220339
Glyma14g04770.1	AT3G11830.1_TCP_1/cpn60 chaperonin family protein	4	1	0.778535	2.61819	0.388429	0.717264
Glyma14g05520.1	AT1G04980.1_PDI_like 2_2	2	1	0.643553	1.58221	0.388557	0.417527
Glyma14g06630.1	AT2G40010.1_Ribosomal protein L10 family protein	2	1	0.851215	2.14501	0.405007	0.956247
Glyma14g09440.1	AT1G47128.1_Granulin repeat cysteine protease family protein	4	1	0.995827	2.81049	0.702454	1.99245
Glyma14g27940.1	AT1G77120.1_alcohol dehydrogenase 1	5	1	0.718213	0.920075	0.207115	0.575212
Glyma14g34740.1	AT5G65020.2_annexin 2	2	1	0.561822	0.38894	0.120307	0.756176
Glyma14g34990.1	AT2G21870.1_copper ion binding;cobalt ion binding;zinc ion binding	2	1	0.813639	2.11333	0.910209	0.942894
Glyma14g35410.2	AT1G78300.1_general regulatory factor 2	4	1	1.36786	2.0861	0.41161	1.09944
Glyma14g36280.1	AT5G26780.1_serine hydroxymethyltransferase 2	2	1	0.486448	0.667523	0.521765	1.01899
Glyma14g36540.1	AT5G50850.1_Transketolase family protein	4	1	0.58508	2.32245	0.0305476	0.875628
Glyma14g36620.1	AT1G26910.1_Ribosomal protein L16p/L10e family protein	2	1	0.955123	8.02628	1.90097	2.97498
Glyma14g36850.1	AT2G36460.1_Aldolase superfamily protein	8	1	0.769938	1.6051	0.409176	0.871863
Glyma14g39140.1	AT5G17310.2_UDP_glucose pyrophosphorylase 2	5	1	0.557498	0.788746	0.222591	0.44867
Glyma14g39160.2	AT1G65930.1_cytosolic NADP__dependent isocitrate dehydrogenase	8	1	0.788367	2.98944	0.3749	0.964116
Glyma14g39170.1	AT5G17330.1_glutamate decarboxylase	3	1	0.742041	2.00477	0.393974	1.06108
Glyma15g00610.1	AT2G32060.1_Ribosomal protein L7Ae/L30e/S12e/Gadd45 family protein	2	1	0.463327	1.09185	0.181939	0.256529
Glyma15g00780.1	AT1G80560.1_isopropylmalate dehydrogenase 2	2	1	0.934392	4.76845	0.646106	1.22527
Glyma15g01120.2	AT3G15730.1_phospholipase D alpha 1	2	1	0.817361	1.95387	0.794376	1.27344
Glyma15g01370.1	AT5G11420.1_Protein of unknown function_ DUF642	3	1	0.463294	1.53618	0.238315	0.104348
Glyma15g01750.1	AT1G79930.1_heat shock protein 91	4	1	0.439902	1.00055	0.307007	0.532795
Glyma15g02380.1	AT4G29340.1_profilin 4	2	1	1.14185	1.53249	0.938634	1.40353
Glyma15g03030.1	AT1G55020.1_lipoxygenase 1	12	1	0.67336	0.129887	0.0377027	0.0441507
Glyma15g03040.1	AT1G55020.1_lipoxygenase 1	2	1	0.494229	0.658848	0.417501	0.454703
Glyma15g03050.1	AT1G55020.1_lipoxygenase 1	11	1	0.949506	1.0737	0.160536	1.15758
Glyma15g03430.1	AT3G59480.1_pfkB_like carbohydrate kinase family protein	4	1	0.808897	3.0086	0.49126	1.13124
Glyma15g04500.3	AT3G46440.1_UDP_XYL synthase 5	3	1	0.331077	1.40846	0.0761206	0.16425
Glyma15g06530.1	AT5G09590.1_mitochondrial HSO70 2	3	1	0.528687	1.82185	0.349942	0.845515
Glyma15g09350.1	AT5G01410.1_Aldolase_type TIM barrel family protein	2	1	0.420258	1.44639	0.118691	0.574322
Glyma15g09410.1	AT5G23540.1_Mov34/MPN/PAD_1 family protein	2	1	0.724894	1.85457	0.431978	0.950164
Glyma15g10210.1	AT3G52580.1_Ribosomal protein S11 family protein	3	1	0.297826	2.68598	0.20543	0.466375
Glyma15g10950.2	AT1G07770.1_ribosomal protein S15A	3	1	0.245676	3.00907	0.617116	0.337884
Glyma15g11250.1	AT3G06050.1_peroxiredoxin IIF	2	1	0.230792	0.37815	0.0392087	0.327831
Glyma15g11530.1	AT1G11840.6_glyoxalase I homolog	3	1	0.342284	0.470102	0.0932222	0.364592
Glyma15g11890.1	AT1G12000.1_Phosphofructokinase family protein	2	1	0.675493	2.82653	0.616052	1.29241
Glyma15g12100.1	AT1G12050.1_fumarylacetoacetase_ putative	3	1	0.543847	1.11574	0.181872	0.598066
Glyma15g13540.4	AT5G06720.1_peroxidase 2	2	1	1.57322	4.83166	0.390811	4.58995
Glyma15g13550.2	AT2G38380.1_Peroxidase superfamily protein	3	1	1.21281	9.12239	0.812458	4.56699
Glyma15g15200.1	AT4G16260.1_Glycosyl hydrolase superfamily protein	2	1	1.09092	1.86872	0.115525	2.82874
Glyma15g17620.1	AT2G18980.1_Peroxidase superfamily protein	2	1	0.618878	2.07562	0.157311	3.70468
Glyma15g18170.3	AT3G13580.1_Ribosomal protein L30/L7 family protein	3	1	3.33168	13.98	1.1361	3.10275
Glyma15g19670.1	AT1G54100.1_aldehyde dehydrogenase 7B4	5	1	0.548206	0.770096	0.186464	0.363016
Glyma15g19970.1	AT5G20720.1_chaperonin 20	2	1	0.526931	1.33828	0.233383	0.578353
Glyma15g20180.1	AT3G43190.1_sucrose synthase 4	5	1	0.44627	2.68423	0.98084	2.00463
Glyma15g31520.1	AT1G70890.1_MLP_like protein 43	5	1	1.03322	5.01761	0.846142	9.20103
Glyma15g38010.1	AT5G12380.1_annexin 8	3	1	1.1384	2.155	0.952735	1.21962
Glyma15g38040.1	AT5G12380.1_annexin 8	2	1	0.576156	3.51922	0.549215	1.79963
Glyma15g40110.1	AT3G13470.1_TCP_1/cpn60 chaperonin family protein	9	1	0.572349	1.57038	0.122106	0.0445654
Glyma15g40750.1	AT1G04170.1_eukaryotic translation initiation factor 2 gamma subunit	3	1	0.106005	2.47345	0.0416984	0.150155
Glyma15g40850.2	AT1G56070.1_Ribosomal protein S5/Elongation factor G/III/V family protein	2	1	0.711157	2.11661	0.543576	1.22946
Glyma15g40860.1	AT1G56070.1_Ribosomal protein S5/Elongation factor G/III/V family protein	10	1	0.850099	2.04899	0.542814	1.11648
Glyma15g41330.1	AT1G16470.1_proteasome subunit PAB1	2	1	0.518963	1.41617	0.169478	0.416129
Glyma15g41550.1	AT1G79550.1_phosphoglycerate kinase	8	1	0.756073	1.83928	0.445076	0.726725
Glyma15g42100.1	AT1G65930.1_cytosolic NADP__dependent isocitrate dehydrogenase	2	1	0.610913	0.570914	0.0097181	0.927944
Glyma15g42900.1	AT5G13490.1_ADP/ATP carrier 2	4	1	0.839249	2.45083	0.455817	1.00694
Glyma15g43200.4	AT5G13710.1_sterol methyltransferase 1	3	1	0.69138	3.25948	0.564841	0.836616
Glyma16g00360.1	AT1G09640.1_Translation elongation factor EF1B_ gamma chain	3	1	0.540362	1.86765	0.151538	0.660229
Glyma16g00410.1	AT5G49910.1_chloroplast heat shock protein 70_2	6	1	0.534423	1.50826	0.209575	0.406773
Glyma16g00590.1	AT1G54220.1_Dihydrolipoamide acetyltransferase_ long form protein	4	1	0.471362	0.470045	0.376554	0.554688
Glyma16g01460.1	AT3G04770.2_40s ribosomal protein SA B	4	1	0.557897	1.27796	0.236787	0.576903
Glyma16g01630.1	AT1G72330.1_alanine aminotransferase 2	4	1	0.541167	1.79886	0.414228	0.833494
Glyma16g07870.1	AT5G40370.1_Glutaredoxin family protein	3	1	0.10417	0.345079	0.0310855	0.402471
Glyma16g08040.1	AT1G23740.1_Oxidoreductase_ zinc_binding dehydrogenase family protein	3	1	0.841223	2.2511	0.310681	1.41728
Glyma16g08460.1	AT1G79750.1_NADP_malic enzyme 4	7	1	0.983435	2.16549	0.225898	1.49883
Glyma16g09020.1	AT1G16300.1_glyceraldehyde_3_phosphate dehydrogenase of plastid 2	2	1	1.00152	2.57757	0.595741	1.78668
Glyma16g10730.1	AT3G25230.1_rotamase FKBP 1	2	1	0.547525	1.77712	0.398398	0.959955
Glyma16g10750.1	AT5G48580.1_FK506_ and rapamycin_binding protein 15 kD_2	2	1	0.705387	1.65862	0.388134	0.802396
Glyma16g13580.1	AT5G48760.1_Ribosomal protein L13 family protein	4	1	0.776189	3.43953	0.564019	0.307194
Glyma16g17190.1	AT4G19420.1_Pectinacetylesterase family protein	3	1	0.916484	0.935522	0.459209	0.67553
Glyma16g17680.1	AT1G32100.1_pinoresinol reductase 1	2	1	0.735899	3.32866	0.327815	1.03182
Glyma16g19364.1	AT2G24200.1_Cytosol aminopeptidase family protein	6	1	0.642289	1.79038	0.247145	0.897757
Glyma16g23580.1	AT5G66140.1_proteasome alpha subunit D2	2	1	0.580899	0.885725	0.36091	0.516594
Glyma16g23730.1	AT5G07090.1_Ribosomal protein S4 (RPS4A) family protein	5	1	0.795553	6.24223	0.493278	1.43559
Glyma16g26920.1	AT3G03960.1_TCP_1/cpn60 chaperonin family protein	11	1	0.477633	1.95585	0.24857	0.108549
Glyma16g27210.1	AT3G24170.1_glutathione_disulfide reductase	2	1	0.693509	1.73053	0.402451	1.07983
Glyma16g27880.1	AT1G71695.1_Peroxidase superfamily protein	2	1	1.4771	6.74974	1.21233	6.89033
Glyma16g27900.1	AT1G71695.1_Peroxidase superfamily protein	7	1	0.888596	1.08203	1.06366	1.02748
Glyma16g28550.2	AT1G67430.1_Ribosomal protein L22p/L17e family protein	2	1	0.591947	8.34457	0.138278	0.512785
Glyma16g30190.1	AT4G20850.1_tripeptidyl peptidase ii	3	1	0.751185	1.49318	0.651191	0.771973
Glyma16g32960.1	AT2G36530.1_Enolase	2	1	0.930957	3.7096	0.586386	1.39996
Glyma16g33240.1	AT5G35530.1_Ribosomal protein S3 family protein	6	1	0.571357	1.60538	0.479608	0.333076
Glyma16g33710.1	AT1G17860.1_Kunitz family trypsin and protease inhibitor protein	4	1	0.387006	0.813528	0.0728284	0.431095
Glyma16g33723.1	AT1G17860.1_Kunitz family trypsin and protease inhibitor protein	4	1	0.169663	0.202112	0.0139464	0.014447
Glyma16g33870.1	AT5G23250.1_Succinyl_CoA ligase_ alpha subunit	2	1	0.793243	2.8246	0.45181	2.36208
Glyma17g02260.1	AT1G31710.1_Copper amine oxidase family protein	10	1	0.667627	1.31863	0.272781	0.772426
Glyma17g03030.1	AT3G62830.1_NAD(P)_binding Rossmann_fold superfamily protein	2	1	0.810946	6.76276	0.466766	1.65089
Glyma17g03340.1	AT1G24020.1_MLP_like protein 423	2	1	1.15984	2.85049	0.617811	2.08396
Glyma17g03360.1		4	1	0.919189	1.31013	0.332691	1.48264
Glyma17g03365.1	AT1G24020.1_MLP_like protein 423	2	1	0.162798	0.0477092	0.00893366	0.00724108
Glyma17g03540.1	AT4G02080.1_secretion_associated RAS super family 2	2	1	0.580799	2.59286	0.339437	0.905915
Glyma17g04210.1	AT3G17240.1_lipoamide dehydrogenase 2	7	1	0.665659	1.96121	0.433435	1.28407
Glyma17g04340.1	AT3G17390.1_S_adenosylmethionine synthetase family protein	2	1	0.398616	1.60586	0.0658048	0.324886
Glyma17g05030.1	AT4G33250.1_eukaryotic translation initiation factor 3K	2	1	0.389058	3.05644	0.110585	0.986849
Glyma17g05067.1	AT3G43190.1_sucrose synthase 4	15	1	0.715853	1.16831	0.686962	0.747828
Glyma17g05440.1	AT1G08200.1_UDP_D_apiose/UDP_D_xylose synthase 2	3	1	0.66528	2.31446	0.243664	0.748158
Glyma17g06110.1	AT1G54270.1_eif4a_2	5	1	1.04557	1.05384	0.813153	1.11648
Glyma17g06170.1	AT2G19480.3_nucleosome assembly protein 1;2	3	1	0.539622	0.978438	0.229098	0.843438
Glyma17g07380.1	AT5G57655.2_xylose isomerase family protein	2	1	0.505477	1.18327	0.18095	0.78169
Glyma17g08030.1	AT5G57870.2_MIF4G domain_containing protein / MA3 domain_containing protein	7	1	0.403535	1.45925	0.24893	0.426577
Glyma17g08150.1	AT4G30920.1_Cytosol aminopeptidase family protein	5	1	0.762879	2.58115	0.475929	1.275
Glyma17g08491.1	AT3G29360.1_UDP_glucose 6_dehydrogenase family protein	4	1	0.75484	2.77643	0.352727	0.984168
Glyma17g09740.1	AT5G62790.1_1_deoxy_D_xylulose 5_phosphate reductoisomerase	3	1	0.734744	0.940127	0.298233	0.756723
Glyma17g10710.1	AT5G39850.1_Ribosomal protein S4	4	1	1.19985	3.22549	0.839808	1.6264
Glyma17g10880.1	AT3G47520.1_malate dehydrogenase	4	1	0.478145	1.95778	0.261465	0.555723
Glyma17g13760.1	AT5G63400.1_adenylate kinase 1	3	1	0.908701	3.37167	1.44513	2.13343
Glyma17g13770.1	AT1G56110.1_homolog of nucleolar protein NOP56	8	1	0.335813	1.14416	0.0674782	0.228883
Glyma17g14170.1	AT1G63000.1_nucleotide_rhamnose synthase/epimerase_reductase	3	1	0.529378	1.36427	0.0897468	0.42091
Glyma17g14280.1	AT4G22670.1_HSP70_interacting protein 1	6	1	0.518444	1.06084	0.159322	0.44911
Glyma17g14370.1	AT4G00100.1_ribosomal protein S13A	2	1	0.925242	3.5888	0.143915	0.33282
Glyma17g16831.1	AT1G04820.1_tubulin alpha_4 chain	9	1	0.914196	1.50757	0.853897	0.939181
Glyma17g17730.1	AT5G67400.1_root hair specific 19	11	1	1.25207	2.52056	0.33594	2.81612
Glyma17g17850.1	AT5G67360.1_Subtilase family protein	2	1	0.275234	0.874478	0.379272	0.355944
Glyma17g22161.1	AT5G07090.2_Ribosomal protein S4 (RPS4A) family protein	2	1	1.50249	6.63897	0.644735	1.70896
Glyma17g23730.1	AT5G17920.1_Cobalamin_independent synthase family protein	2	1	0.753337	2.34834	0.578431	0.947011
Glyma17g33050.1	AT4G31990.1_aspartate aminotransferase 5	5	1	0.418796	0.414714	0.0774132	0.145726
Glyma17g34070.1	AT4G31180.1_Class II aminoacyl_tRNA and biotin synthetases superfamily protein	4	1	0.572957	3.27254	0.290621	0.67487
Glyma17g36230.1	AT5G23540.1_Mov34/MPN/PAD_1 family protein	2	1	0.491829	2.29451	0.11412	1.06759
Glyma17g37050.1	AT5G42790.1_proteasome alpha subunit F1	2	1	0.356533	3.5885	0.122118	1.13154
Glyma17g37280.1	AT3G51030.1_thioredoxin H_type 1	2	1	0.528583	1.29745	0.130404	0.516412
Glyma17g37770.1	AT1G75780.1_tubulin beta_1 chain	8	1	0.671455	1.98441	0.330479	0.75814
Glyma17g37820.1	AT4G24190.1_Chaperone protein htpG family protein	10	1	0.721831	1.73003	0.528292	1.1981
Glyma17g38000.3	AT1G20200.1_PAM domain (PCI/PINT associated module) protein	4	1	1.10641	5.51327	1.51338	1.65511
Glyma17g38120.1	AT1G76160.1_SKU5 similar 5	3	1	0.651929	3.67219	0.828224	1.80224
Glyma18g00590.1	AT4G14030.1_selenium_binding protein 1	3	1	0.399797	0.562582	0.0971931	0.23146
Glyma18g01280.1	AT1G24360.1_NAD(P)_binding Rossmann_fold superfamily protein	2	1	0.886789	2.37887	0.48435	1.20933
Glyma18g01330.1	AT3G04120.1_glyceraldehyde_3_phosphate dehydrogenase C subunit 1	2	1	0.745337	0.161441	0.0579386	1.39534
Glyma18g01580.1	AT1G24510.1_TCP_1/cpn60 chaperonin family protein	4	1	0.730328	3.25402	0.207895	0.846822
Glyma18g02960.1	AT3G11130.1_Clathrin_ heavy chain	8	1	0.499945	1.12268	0.18535	0.256162
Glyma18g02970.1	AT1G08360.1_Ribosomal protein L1p/L10e family	3	1	0.380649	2.4724	0.588791	0.688362
Glyma18g03340.1	AT2G39990.1_eukaryotic translation initiation factor 2	2	1	0.80204	1.72043	0.509157	0.790909
Glyma18g03760.1	AT1G07410.1_RAB GTPase homolog A2B	2	1	0.572243	1.21116	0.265478	0.631358
Glyma18g04730.1	AT5G37510.1_NADH_ubiquinone dehydrogenase_ mitochondrial_ putative	5	1	0.606356	2.5054	0.324231	0.864354
Glyma18g04940.1	AT2G02010.1_glutamate decarboxylase 4	5	1	1.07892	1.18006	0.431428	1.59457
Glyma18g05071.1	AT5G17310.2_UDP_glucose pyrophosphorylase 2	6	1	0.607482	1.2424	0.278315	0.703043
Glyma18g05730.1	AT5G58290.1_regulatory particle triple_A ATPase 3	2	1	0.713766	0.828108	0.126741	0.606047
Glyma18g06620.1	AT2G30110.1_ubiquitin_activating enzyme 1	3	1	0.3443	1.33762	0.459911	0.51572
Glyma18g07153.1	AT3G45930.1_Histone superfamily protein	2	1	2.02663	0.0575963	0.0950596	4.26419
Glyma18g07160.2	AT3G53730.1_Histone superfamily protein	2	1	2.00087	12.1664	2.34564	4.55688
Glyma18g08070.2	AT3G13235.3_ubiquitin family protein	3	1	0.755807	2.25813	0.322202	1.01312
Glyma18g08220.1	AT5G56000.1_HEAT SHOCK PROTEIN 81.4	9	1	0.888955	2.38402	0.678079	1.18852
Glyma18g10120.1	AT5G55200.1_Co_chaperone GrpE family protein	2	1	0.588602	2.43259	0.181539	0.787548
Glyma18g10270.1	AT5G19440.1_NAD(P)_binding Rossmann_fold superfamily protein	4	1	0.820161	2.33437	0.297527	1.29903
Glyma18g16260.1	AT3G01280.1_voltage dependent anion channel 1	4	1	0.929937	1.36198	0.297547	0.795695
Glyma18g17240.1	AT1G24180.1_Thiamin diphosphate_binding fold (THDP_binding) superfamily protein	3	1	0.592864	2.09342	0.448472	0.949071
Glyma18g18050.1	AT3G11400.1_eukaryotic translation initiation factor 3G1	2	1	0.562513	2.22047	0.441866	1.35005
Glyma18g18910.1	AT3G48000.1_aldehyde dehydrogenase 2B4	3	1	0.750927	1.52444	0.312941	0.863184
Glyma18g20671.2	AT3G02530.1_TCP_1/cpn60 chaperonin family protein	2	1	0.750932	3.59526	0.392302	0.847792
Glyma18g27710.2	AT4G37930.1_serine transhydroxymethyltransferase 1	2	1	0.467196	1.46116	0.291912	0.938864
Glyma18g31550.3	AT3G02090.1_Insulinase (Peptidase family M16) protein	2	1	1.0346	2.74152	0.719937	1.54285
Glyma18g32830.1	AT3G25230.1_rotamase FKBP 1	2	1	0.528318	1.81699	0.482277	0.906009
Glyma18g43390.1	AT3G51800.3_metallopeptidase M24 family protein	3	1	0.576546	1.62246	0.454765	0.965932
Glyma18g43710.1	AT3G22110.1_20S proteasome alpha subunit C1	2	1	0.720105	1.4741	0.272884	0.756814
Glyma18g45121.1	AT3G08590.1_Phosphoglycerate mutase_ 2_3_bisphosphoglycerate_independent	6	1	0.679174	1.95343	0.317424	1.17849
Glyma18g47780.1	AT5G36230.1_ARM repeat superfamily protein	3	1	0.680015	3.64426	0.232385	0.948347
Glyma18g48280.1	AT4G38510.5_ATPase_ V1 complex_ subunit B protein	8	1	0.758397	2.85589	0.45554	0.888787
Glyma18g48610.2	AT1G02130.1_RAS 5	2	1	0.872949	4.20149	0.3477	1.1351
Glyma18g49070.1	AT3G01280.1_voltage dependent anion channel 1	2	1	0.828398	3.41821	0.33607	1.22505
Glyma18g49189.1	AT4G16830.1_Hyaluronan / mRNA binding family	2	1	0.431943	0.890678	0.0778249	0.239364
Glyma18g49240.1	AT3G29590.1_HXXXD_type acyl_transferase family protein	5	1	0.0608528	2.08595	0.204601	0.029842
Glyma18g50000.1	AT5G15490.1_UDP_glucose 6_dehydrogenase family protein	2	1	0.7163	2.6899	0.392873	0.870203
Glyma18g50780.1	AT5G15650.1_reversibly glycosylated polypeptide 2	3	1	0.85747	4.02538	0.339496	1.30121
Glyma18g51260.1	AT3G02360.1_6_phosphogluconate dehydrogenase family protein	4	1	1.12999	3.04237	0.52088	1.79908
Glyma18g52060.1	AT1G10840.1_translation initiation factor 3 subunit H1	2	1	0.593941	3.989	0.310437	0.957476
Glyma18g52250.1	AT1G59960.1_NAD(P)_linked oxidoreductase superfamily protein	6	1	0.577993	0.643688	0.180729	1.34015
Glyma18g52430.2	AT5G65750.1_2_oxoglutarate dehydrogenase_ E1 component	5	1	0.35497	1.66383	0.314457	1.19229
Glyma18g53590.1	AT3G02530.1_TCP_1/cpn60 chaperonin family protein	6	1	0.808505	3.23086	0.476334	0.808883
Glyma18g53610.1	AT3G02520.1_general regulatory factor 7	7	1	1.11486	3.18099	0.519072	1.27136
Glyma18g53700.1	AT5G13420.1_Aldolase_type TIM barrel family protein	6	1	1.31212	1.07459	0.0130499	0.00539871
Glyma19g00850.1	AT3G12110.1_actin_11	3	1	0.623074	1.62679	0.211675	0.697599
Glyma19g00870.1	AT5G08570.1_Pyruvate kinase family protein	3	1	0.763603	1.38063	0.39633	0.643886
Glyma19g01120.1	AT1G23740.1_Oxidoreductase_ zinc_binding dehydrogenase family protein	2	1	1.91559	9.85206	0.285097	3.61707
Glyma19g01210.1	AT5G14780.1_formate dehydrogenase	2	1	0.721514	0.845669	0.133676	1.06167
Glyma19g03490.1	AT3G29320.1_Glycosyl transferase_ family 35	3	1	0.422611	1.26174	0.151654	0.131407
Glyma19g03500.1	AT3G29360.1_UDP_glucose 6_dehydrogenase family protein	5	1	0.715802	2.53351	0.376394	0.851673
Glyma19g03520.1	AT3G02080.1_Ribosomal protein S19e family protein	3	1	0.444433	1.6748	0.8043	1.1736
Glyma19g05120.2	AT3G02360.1_6_phosphogluconate dehydrogenase family protein	3	1	1.14764	3.67817	0.452745	2.12672
Glyma19g05980.1	AT3G25780.1_allene oxide cyclase 3	4	1	0.703287	1.7243	0.456833	0.843191
Glyma19g07240.3	AT1G07930.1_GTP binding Elongation factor Tu family protein	5	1	0.698655	0.77796	0.516854	0.51259
Glyma19g22730.1	AT2G24200.1_Cytosol aminopeptidase family protein	6	1	0.583886	1.21235	0.284914	0.716208
Glyma19g22780.1	AT1G13440.1_glyceraldehyde_3_phosphate dehydrogenase C2	2	1	0.91566	2.43287	0.426394	1.14375
Glyma19g24250.4	AT5G40760.1_glucose_6_phosphate dehydrogenase 6	4	1	0.375539	1.2219	0.280476	0.596135
Glyma19g27380.2	AT5G14040.1_phosphate transporter 3;1	3	1	0.509694	2.27253	0.336468	0.526591
Glyma19g29180.3	AT5G17920.1_Cobalamin_independent synthase family protein	6	1	0.0700244	0.0119521	0.0196582	0.393153
Glyma19g30251.1	AT2G41060.1_RNA_binding (RRM/RBD/RNP motifs) family protein	2	1	0.512965	1.7105	0.345331	0.770722
Glyma19g30550.1	AT3G12390.1_Nascent polypeptide_associated complex (NAC)_ alpha subunit family protein	3	1	0.54562	1.59444	0.336304	0.364962
Glyma19g31590.2	AT3G57270.1_beta_1_3_glucanase 1	2	1	0.591905	1.09056	0.421243	1.05724
Glyma19g32990.1	AT5G09810.1_actin 7	4	1	0.59651	1.79463	0.247539	0.258442
Glyma19g33570.1	AT4G02930.1_GTP binding Elongation factor Tu family protein	3	1	0.615175	1.90603	0.214205	0.798413
Glyma19g34780.1	AT5G44120.3_RmlC_like cupins superfamily protein	2	1	0.632664	0.795662	0.23821	0.560821
Glyma19g34900.2	AT4G21150.1_ribophorin II (RPN2) family protein	2	1	0.450298	1.33095	0.248206	0.256846
Glyma19g35560.1	AT5G02500.1_heat shock cognate protein 70_1	3	1	0.636227	2.07761	0.267302	0.765568
Glyma19g36580.1	AT5G11880.1_Pyridoxal_dependent decarboxylase family protein	2	1	0.456017	2.02173	0.558401	1.02203
Glyma19g36630.2	AT3G09820.1_adenosine kinase 1	3	1	0.48598	0.178802	0.120841	0.394117
Glyma19g36740.1	AT5G03340.1_ATPase_ AAA_type_ CDC48 protein	7	1	0.732288	1.5665	0.461587	0.989945
Glyma19g36990.2	AT2G21170.1_triosephosphate isomerase	3	1	0.480191	1.58002	0.126626	0.897224
Glyma19g37520.1	AT2G36530.1_Enolase	13	1	0.769542	2.31571	0.218018	0.918025
Glyma19g39240.1	AT1G09590.1_Translation protein SH3_like family protein	2	1	0.972275	7.59367	1.32867	1.84101
Glyma19g40810.1	AT4G01850.1_S_adenosylmethionine synthetase 2	7	1	0.392052	1.23919	0.106122	0.179237
Glyma19g41670.1	AT4G02080.1_secretion_associated RAS super family 2	2	1	0.64193	2.35947	0.31045	0.867614
Glyma19g41690.1	AT2G47470.1_thioredoxin family protein	2	1	0.552112	2.00979	0.45196	0.771958
Glyma19g42030.1	AT3G05590.1_ribosomal protein L18	2	1	0.631852	1.29324	0.257453	0.563574
Glyma19g42490.1	AT1G03220.1_Eukaryotic aspartyl protease family protein	4	1	0.515121	0.426276	0.134752	0.363474
Glyma19g43120.1	AT1G56450.1_20S proteasome beta subunit G1	2	1	0.783941	3.35299	0.0967123	1.25159
Glyma19g43150.1	AT4G14880.1_O_acetylserine (thiol) lyase (OAS_TL) isoform A1	5	1	0.793934	1.81162	0.174823	0.510431
Glyma19g43190.1	AT5G28060.1_Ribosomal protein S24e family protein	2	1	1.23061	6.43327	0.13267	1.7447
Glyma19g43830.1	AT3G56070.1_rotamase cyclophilin 2	2	1	0.0975764	1.73136	0.0572731	0.330239
Glyma20g01010.1	AT1G20950.1_Phosphofructokinase family protein	9	1	0.611586	2.07966	0.258584	0.849439
Glyma20g02980.1	AT5G56350.1_Pyruvate kinase family protein	2	1	0.862633	2.49767	0.612885	0.784188
Glyma20g03060.1	AT3G25150.1_Nuclear transport factor 2 (NTF2) family protein with RNA binding (RRM_RBD_RNP motifs) domain	2	1	0.739769	3.11271	0.208809	0.689187
Glyma20g09810.1	AT3G14940.1_phosphoenolpyruvate carboxylase 3	4	1	0.534477	2.49299	0.579792	0.737087
Glyma20g17440.1	AT2G26230.1_uricase / urate oxidase / nodulin 35_ putative	2	1	0.504525	1.25989	0.243241	1.21603
Glyma20g18980.1	AT2G33150.1_peroxisomal 3_ketoacyl_CoA thiolase 3	2	1	0.514413	1.9561	0.0322981	1.05667
Glyma20g19980.1	AT3G23990.1_heat shock protein 60	3	1	0.650524	1.60565	0.150442	0.626737
Glyma20g21370.1	AT4G00100.1_ribosomal protein S13A	2	1	1.79788	3.94349	0.721391	1.64424
Glyma20g22090.1	AT5G15610.2_Proteasome component (PCI) domain protein	3	1	0.594518	4.43222	0.930211	1.1084
Glyma20g23080.1	AT1G09210.1_calreticulin 1b	4	1	0.501296	0.865422	0.000676765	0.000837022
Glyma20g24380.1	AT3G14290.1_20S proteasome alpha subunit E2	3	1	0.0972124	0.473222	0.0124062	0.0110655
Glyma20g24790.1	AT3G25800.1_protein phosphatase 2A subunit A2	2	1	0.615131	2.49449	0.365471	1.01309
Glyma20g24850.1	AT3G02540.1_Rad23 UV excision repair protein family	2	1	0.319478	0.945783	0.00779558	0.330842
Glyma20g25920.1	AT5G08680.1_ATP synthase alpha/beta family protein	12	1	0.713207	2.12991	0.45149	0.869421
Glyma20g26530.1	AT4G34200.1_D_3_phosphoglycerate dehydrogenase	3	1	0.387061	0.74642	0.235929	0.361879
Glyma20g27280.1	AT1G04820.1_tubulin alpha_4 chain	2	1	0.589364	1.35837	0.436938	0.614836
Glyma20g28466.1	AT3G22640.1_cupin family protein	2	1	0.545416	0.956041	0.218519	0.411836
Glyma20g28550.1	AT3G22490.1_Seed maturation protein	2	1	0.151027	0.274561	0.115965	0.11868
Glyma20g28640.1	AT3G22640.1_cupin family protein	3	1	0.468771	1.49297	0.107253	0.311498
Glyma20g28660.1	AT3G22640.1_cupin family protein	5	1	0.0962477	0.0315696	0.310395	0.385989
Glyma20g28780.1	AT3G04840.1_Ribosomal protein S3Ae	4	1	1.36155	2.86385	0.898383	1.36496
Glyma20g29840.1	AT5G23860.1_tubulin beta 8	7	1	0.950292	1.20798	0.409715	1.27599
Glyma20g31070.1	AT5G58590.1_RAN binding protein 1	3	1	0.385323	0.369428	0.106809	0.209097
Glyma20g33060.1	AT3G52990.1_Pyruvate kinase family protein	3	1	0.655712	1.88199	0.460722	0.707975
Glyma20g33910.1	AT3G23990.1_heat shock protein 60	9	1	0.945554	2.31613	0.3623	1.05772
Glyma20g35760.1	AT5G26360.1_TCP_1/cpn60 chaperonin family protein	2	1	0.699959	3.25996	0.381566	1.19793
Glyma20g37670.1	AT1G54870.1_NAD(P)_binding Rossmann_fold superfamily protein	6	1	0.140149	0.0291193	0.0302522	0.0289653
Glyma20g38030.1	AT3G05530.1_regulatory particle triple_A ATPase 5A	6	1	0.850686	2.02004	0.0964139	0.886748
Glyma20g38130.1	AT5G27850.1_Ribosomal protein L18e/L15 superfamily protein	4	1	0.689325	1.425	0.28803	0.618888
Glyma20g38360.1	AT4G02080.1_secretion_associated RAS super family 2	2	1	0.580799	2.59286	0.339437	0.905915
Glyma20g38440.1	AT1G75270.1_dehydroascorbate reductase 2	3	1	0.557052	0.713029	0.210904	0.264347
Glyma20g38560.1	AT3G55120.1_Chalcone_flavanone isomerase family protein	4	1	0.907072	2.56546	0.341712	1.49424
Glyma20g38570.1	AT3G55120.1_Chalcone_flavanone isomerase family protein	3	1	0.487427	1.09949	0.142302	0.382811
Note: The table contains proteins with matched peptides 2 or more and p value < 0.05 at all analyzed time points.
