# Supplementary material for: Proteomic insight into soybean response to flooding stress reveals changes in energy metabolism and cell wall modifications
Source: PLoS One. 2022 May 5;17(5):e0264453. doi: 10.1371/journal.pone.0264453 (PMC9070951; doi:10.1371/journal.pone.0264453)
Supplement: S2 Table — (XLSX) [file pone.0264453.s002.xlsx]

## Sheet: S2 Table
S2 Table. Sieve MS data of flooded soybeans.
PROTEIN ID	DESCRIPTION	PEPTIDES	Ratio 2(0)	Ratio 3(1)	Ratio 4(2)	Ratio 5(3)	Ratio 6(4)
Glyma01g00730.6	AT4G26220.1_S_adenosyl_L_methionine_dependent methyltransferases superfamily protein	5	1	0.153231	1.31354	0.515356	0.00341412
Glyma01g10900.1	AT1G73260.1_kunitz trypsin inhibitor 1	4	1	7.63427	211.123	169.672	27.3816
Glyma01g20460.1	AT1G68560.1_alpha_xylosidase 1	2	1	0.0827787	1.93164	0.0668324	0.0790313
Glyma01g30670.1	AT5G01300.1_PEBP (phosphatidylethanolamine_binding protein) family protein	2	1	0.0431931	1.41149	0.449666	0.653796
Glyma01g31360.4	AT3G22110.1_20S proteasome alpha subunit C1	2	1	0.189335	1.44248	0.677464	0.213691
Glyma01g33761.1	AT4G08900.1_arginase	2	1	0.0362216	2.27439	0.602692	0.019289
Glyma01g38340.2	AT2G18540.1_RmlC_like cupins superfamily protein	3	1	0.0757534	16.4744	9.37301	0.603375
Glyma01g45380.1	AT2G14740.1_vaculolar sorting receptor 3	2	1	0.100902	2.24619	0.994895	0.254096
Glyma02g00540.2	AT3G62870.1_Ribosomal protein L7Ae/L30e/S12e/Gadd45 family protein	6	1	0.0910985	11.9718	1.61589	0.745403
Glyma02g01590.1	AT5G10530.1_Concanavalin A_like lectin protein kinase family protein	4	1	0.559432	0.965848	0.511389	0.885352
Glyma02g07910.1	AT3G03960.1_TCP_1/cpn60 chaperonin family protein	2	1	0.311908	1.4724	0.713152	0.163468
Glyma02g10320.1	AT5G02500.1_heat shock cognate protein 70_1	6	1	0.0871589	1.02417	0.163388	0.159994
Glyma02g11640.1	AT4G34131.1_UDP_glucosyl transferase 73B3	3	1	0.019346	1.43873	0.324038	0.0400958
Glyma02g13330.1	AT3G08900.1_reversibly glycosylated polypeptide 3	6	1	0.0820136	0.8146	0.616509	0.0422931
Glyma02g16440.1	AT3G22640.1_cupin family protein	12	1	0.385456	2.46244	1.39893	1.02168
Glyma02g36530.1	AT4G30920.1_Cytosol aminopeptidase family protein	2	1	0.184851	3.85527	1.85717	0.35692
Glyma02g38730.1	AT2G36460.1_Aldolase superfamily protein	3	1	0.625629	4.25208	3.22281	0.546169
Glyma02g40310.1	AT5G20920.1_eukaryotic translation initiation factor 2 beta subunit	2	1	0.0516673	2.01742	0.144251	0.179091
Glyma02g40806.1	AT5G17310.2_UDP_glucose pyrophosphorylase 2	7	1	0.0425017	1.47736	0.923362	0.0341007
Glyma02g42260.1	AT2G40010.1_Ribosomal protein L10 family protein	2	1	0.292584	1.81386	1.11841	0.340744
Glyma02g43790.1	AT3G11780.1_MD_2_related lipid recognition domain_containing protein / ML domain_containing protein	2	1	0.152692	1.45429	0.486503	0.297219
Glyma02g47770.1	No description	2	1	0.0804572	0.0649006	0.0628762	0.0802021
Glyma03g03460.1	AT2G45220.1_Plant invertase/pectin methylesterase inhibitor superfamily	2	1	1.56608	44.0276	49.6505	28.8681
Glyma03g05135.1	AT1G70730.3_Phosphoglucomutase/phosphomannomutase family protein	2	1	0.411468	1.4764	1.00632	0.61548
Glyma03g06780.1	AT5G01300.1_PEBP (phosphatidylethanolamine_binding protein) family protein	2	1	0.101964	1.58407	0.548912	0.526285
Glyma03g07470.1	AT2G40170.1_Stress induced protein	3	1	0.254795	11.2354	0.0928715	0.846509
Glyma03g12130.1	AT5G41970.1_Metal_dependent protein hydrolase	2	1	0.0518497	1.27866	0.579191	0.134787
Glyma03g18430.1	AT2G37770.2_NAD(P)_linked oxidoreductase superfamily protein	2	1	0.0188943	1.33427	0.505402	0.0125846
Glyma03g28850.1	AT3G57270.1_beta_1_3_glucanase 1	3	1	0.244368	0.754482	0.215068	0.00951976
Glyma03g32020.3	AT5G44120.3_RmlC_like cupins superfamily protein	8	1	0.179624	4.64578	8.26551	0.0234947
Glyma03g32030.1	AT5G44120.3_RmlC_like cupins superfamily protein	10	1	0.0803929	0.554604	0.465899	0.0243667
Glyma03g34830.1	AT2G36530.1_Enolase	2	1	0.0278913	2.3251	0.986193	0.384278
Glyma03g37441.1	AT4G02280.1_sucrose synthase 3	2	1	0.236182	3.95946	0.996713	0.0993243
Glyma03g39940.1	AT1G03220.1_Eukaryotic aspartyl protease family protein	5	1	0.295174	4.94634	2.32567	0.571135
Glyma03g40490.1	AT4G14880.1_O_acetylserine (thiol) lyase (OAS_TL) isoform A1	2	1	0.591843	1.04326	1.54261	0.890375
Glyma03g41210.1	AT3G56070.1_rotamase cyclophilin 2	2	1	0.0572885	2.11369	0.733625	0.0443123
Glyma04g01130.1	AT1G20440.1_cold_regulated 47	3	1	0.087373	5.87532	1.01518	0.526619
Glyma04g01421.1	AT2G21660.1_cold_ circadian rhythm_ and rna binding 2	2	1	0.0674327	3.11599	0.613486	0.734648
Glyma04g02271.1	AT1G20330.1_sterol methyltransferase 2	2	1	0.0457964	0.0320761	0.230747	0
Glyma04g36870.3	AT3G04120.1_glyceraldehyde_3_phosphate dehydrogenase C subunit 1	5	1	0.097985	3.14303	2.20997	0.783943
Glyma04g39190.1	AT1G77120.1_alcohol dehydrogenase 1	2	1	13.5333	379.019	252.151	29.2439
Glyma04g42690.1	AT1G77510.1_PDI_like 1_2	4	1	0.144969	2.95774	1.30903	0.519133
Glyma05g01770.1	AT1G74920.1_aldehyde dehydrogenase 10A8	3	1	0.0869654	1.51687	0.418925	0.253105
Glyma05g05390.1	AT4G17030.1_expansin_like B1	2	1	0.122528	31.9248	81.534	48.4919
Glyma05g10840.3	AT5G17920.1_Cobalamin_independent synthase family protein	5	1	0.0508502	1.32821	0.917182	0.428964
Glyma05g20150.1	AT3G52990.1_Pyruvate kinase family protein	2	1	0.247825	2.14054	1.20706	0.305487
Glyma05g24120.2	AT4G35860.1_GTP_binding 2	2	1	0.0240491	1.56447	0.988882	0.00936604
Glyma05g25340.1	AT5G06860.1_polygalacturonase inhibiting protein 1	4	1	0.347834	18.1015	12.4105	0.714155
Glyma05g25360.1	AT5G06860.1_polygalacturonase inhibiting protein 1	5	1	0.442914	4.23928	1.95507	0.553061
Glyma05g25370.1	AT5G06860.1_polygalacturonase inhibiting protein 1	7	1	1.13113	37.2804	9.70489	16.1445
Glyma05g26403.1	AT1G48130.1_1_cysteine peroxiredoxin 1	4	1	0.161461	4.99883	1.73102	0.290041
Glyma05g27840.1	AT1G67550.1_urease	5	1	0.0456831	2.08258	1.60064	0.0285382
Glyma05g33830.1	AT5G12250.1_beta_6 tubulin	5	1	0.506567	1.13341	0.994475	0.255477
Glyma05g36050.2	AT4G26270.1_phosphofructokinase 3	2	1	0.202546	2.8485	1.65064	0.0750448
Glyma05g36600.1	AT5G42020.1_Heat shock protein 70 (Hsp 70) family protein	7	1	0.0560798	2.0474	1.09087	0.669755
Glyma05g36840.1	AT5G42080.1_dynamin_like protein	2	1	0.0261436	3.44735	0.839798	0.623616
Glyma05g37160.2	AT1G64200.1_vacuolar H__ATPase subunit E isoform 3	2	1	0.0171348	1.16222	0.70058	0.512002
Glyma05g38510.1	AT5G50920.1_CLPC homologue 1	2	1	0.0353817	1.95658	0.314739	0.427927
Glyma06g00740.1	AT2G16600.1_rotamase CYP 3	2	1	0.364204	0.945525	0.806318	0.44867
Glyma06g01310.1	AT4G39200.1_Ribosomal protein S25 family protein	2	1	0.0210601	2.36411	0.51404	0.306917
Glyma06g01421.1	AT1G75280.1_isoflavone reductase_ putative	2	1	0.387959	2.28695	0.91023	0.873265
Glyma06g07420.1	AT5G55190.1_RAN GTPase 3	3	1	0.0256162	1.63245	0.0256997	0.435517
Glyma06g08260.1	AT4G31300.1_N_terminal nucleophile aminohydrolases (Ntn hydrolases) superfamily protein	4	1	0.390475	2.41801	1.09837	0.433006
Glyma06g08380.1	AT1G29150.1_non_ATPase subunit 9	4	1	0.172779	0.436236	0.893741	0.189266
Glyma06g08670.1	AT5G11520.1_aspartate aminotransferase 3	9	1	0.00380317	1.42905	0.00577525	0.158247
Glyma06g08680.1	AT5G25754.1_RNA polymerase I_associated factor PAF67	2	1	0.158868	0.0848044	1.68624	0.109588
Glyma06g09770.1	AT1G09890.1_Rhamnogalacturonate lyase family protein	2	1	0.0812623	4.14086	2.22396	0.533924
Glyma06g10650.1	AT1G78300.1_general regulatory factor 2	2	1	0.0408136	1.74086	0.722301	0.388153
Glyma06g11940.1	AT4G34670.1_Ribosomal protein S3Ae	4	1	0.119905	5.83772	0.25581	0.0829063
Glyma06g12090.1	AT1G77510.1_PDI_like 1_2	8	1	0.070675	2.75408	0.601257	0.467612
Glyma06g12340.1	AT1G77330.1_2_oxoglutarate (2OG) and Fe(II)_dependent oxygenase superfamily protein	2	1	0.0430966	0.242465	0.0848775	0.055864
Glyma06g12780.1	AT1G77120.1_alcohol dehydrogenase 1	6	1	0.276138	4.67882	3.77421	1.50806
Glyma06g13840.5	AT5G53560.1_cytochrome B5 isoform E	2	1	0.0238264	0.506959	0.199241	0.739718
Glyma06g13860.1	AT5G24400.1_NagB/RpiA/CoA transferase_like superfamily protein	2	1	0.168123	1.97105	1.05721	0.965659
Glyma06g14820.1	AT5G05270.1_Chalcone_flavanone isomerase family protein	2	1	0.059379	1.12733	0.48541	0.0628844
Glyma06g15520.3	AT5G09810.1_actin 7	2	1	0.0354084	0.0969231	0.132005	0.0560658
Glyma06g17050.6	AT5G07350.1_TUDOR_SN protein 1	3	1	0.463441	0.810366	0.800306	0.716958
Glyma06g17060.1	AT5G61790.1_calnexin 1	3	1	0.27472	1.04071	0.870473	0.784295
Glyma06g17310.2	AT4G25630.1_fibrillarin 2	2	1	0.138886	1.93419	0.563442	0.196721
Glyma06g17930.5	AT2G18110.1_Translation elongation factor EF1B/ribosomal protein S6 family protein	5	1	0.116058	2.78159	0.184686	0.0901094
Glyma06g18800.1	AT1G70600.1_Ribosomal protein L18e/L15 superfamily protein	2	1	0.462499	2.33713	0.375913	0.474191
Glyma06g19000.1	AT5G03340.1_ATPase_ AAA_type_ CDC48 protein	5	1	0.0793265	2.66316	0.899451	0.0267182
Glyma06g19820.1	AT1G74920.1_aldehyde dehydrogenase 10A8	5	1	0.185902	1.76085	1.11549	0.218222
Glyma06g22050.1	AT2G33040.1_gamma subunit of Mt ATP synthase	2	1	0.192688	1.95618	1.01661	0.322704
Glyma06g39710.2	AT2G05840.1_20S proteasome subunit PAA2	2	1	0.413338	1.10584	1.04327	0.955158
Glyma06g40800.1	AT1G60710.1_NAD(P)_linked oxidoreductase superfamily protein	2	1	0.455019	1.96082	1.15402	0.846031
Glyma06g43546.1	AT3G58610.1_ketol_acid reductoisomerase	2	1	0.0219574	2.58277	0.92007	0.0376752
Glyma06g45700.1	AT4G15210.1_beta_amylase 5	2	1	0.141444	3.06408	1.40603	0.152806
Glyma06g46190.2	AT2G05710.1_aconitase 3	5	1	0.0654002	1.75339	1.22527	0.51734
Glyma06g48360.1	AT2G44160.1_methylenetetrahydrofolate reductase 2	4	1	0.102795	1.00922	0.383479	0.0439961
Glyma07g00860.2	AT1G55020.1_lipoxygenase 1	4	1	0.178762	3.55627	0.753309	0.10241
Glyma07g00900.1	AT1G55020.1_lipoxygenase 1	13	1	0.179683	1.19271	0.408633	0.345757
Glyma07g01710.1	AT4G26270.1_phosphofructokinase 3	2	1	0.22813	3.2032	1.92741	0.0975
Glyma07g01730.1	AT4G25150.1_HAD superfamily_ subfamily IIIB acid phosphatase	2	1	0.0347949	0.114778	0.0244969	0.0305909
Glyma07g05130.1	AT1G72330.1_alanine aminotransferase 2	2	1	0.0386735	3.17387	0.790216	0.251379
Glyma07g06590.1	AT5G39740.1_ribosomal protein L5 B	2	1	0.273776	3.19122	1.18592	0.310423
Glyma07g13710.1	AT4G09320.1_Nucleoside diphosphate kinase family protein	3	1	0.260659	1.24814	0.691921	0.534853
Glyma07g14761.1	AT5G08680.1_ATP synthase alpha/beta family protein	2	1	0.179281	1.70064	1.17909	0.0114156
Glyma07g18110.1	AT3G18190.1_TCP_1/cpn60 chaperonin family protein	2	1	0.134395	2.75621	0.655953	0.0230082
Glyma07g30050.1	AT5G09550.1_GDP dissociation inhibitor family protein / Rab GTPase activator family protein	2	1	0.241919	3.10091	2.02343	0.467624
Glyma07g33800.1	AT5G18380.1_Ribosomal protein S5 domain 2_like superfamily protein	2	1	0.240281	3.59829	0.98611	0.877128
Glyma07g33860.3	AT1G49760.1_poly(A) binding protein 8	2	1	0.184318	1.41634	0.331049	0.0508346
Glyma07g36960.1	AT3G16990.1_Haem oxygenase_like_ multi_helical	2	1	0.272472	5.41884	1.35144	0.386468
Glyma07g37180.2	AT3G06720.1_importin alpha isoform 1	5	1	0.0180306	0.642656	0.602059	0.0341145
Glyma07g37240.1	AT1G24020.1_MLP_like protein 423	2	1	1.53846	25.3939	4.422	1.42873
Glyma07g37270.1	AT1G24020.1_MLP_like protein 423	3	1	0.00694146	0.0182538	0.0130625	0.02032
Glyma07g38790.1	AT1G54870.1_NAD(P)_binding Rossmann_fold superfamily protein	5	1	0.250299	2.64369	1.3287	0.605488
Glyma07g39120.6	AT1G11840.6_glyoxalase I homolog	2	1	0.0463678	2.83658	1.13518	0.886859
Glyma08g00920.1	AT5G61790.1_calnexin 1	2	1	0.0727585	2.74884	0.573518	0.162247
Glyma08g02410.1	AT1G64190.1_6_phosphogluconate dehydrogenase family protein	2	1	0.0898563	1.98038	0.505568	0.117385
Glyma08g03120.1	AT5G35360.1_acetyl Co_enzyme a carboxylase biotin carboxylase subunit	3	1	0.0308015	0.826083	0.611022	0.0618336
Glyma08g04890.1	AT1G70730.1_Phosphoglucomutase/phosphomannomutase family protein	7	1	0.195332	1.52559	0.80094	0.107775
Glyma08g05610.1	AT3G18130.1_receptor for activated C kinase 1C	3	1	0.0302158	2.65019	1.62932	0.501016
Glyma08g06790.1	AT4G33680.1_Pyridoxal phosphate (PLP)_dependent transferases superfamily protein	3	1	0.0543502	2.20281	0.999793	0.310295
Glyma08g06950.1	AT5G09590.1_mitochondrial HSO70 2	4	1	0.076564	1.86893	0.692029	0.336061
Glyma08g08360.1	AT5G06860.1_polygalacturonase inhibiting protein 1	2	1	1.15979	48.3945	33.5942	2.35837
Glyma08g08970.1	AT2G34470.2_urease accessory protein G	3	1	0.208963	4.37269	1.04217	0.0599703
Glyma08g09310.1	AT1G48130.1_1_cysteine peroxiredoxin 1	3	1	0.0228982	13.5854	5.00332	1.72646
Glyma08g10230.2	AT4G18360.1_Aldolase_type TIM barrel family protein	2	1	0.672106	0.996689	0.859512	0.707214
Glyma08g11480.1	AT4G13940.1_S_adenosyl_L_homocysteine hydrolase	3	1	0.393201	1.66334	1.12313	0.723199
Glyma08g11490.1	AT4G13930.1_serine hydroxymethyltransferase 4	5	1	0.160648	1.65613	0.792541	0.0520098
Glyma08g12200.1	AT5G19760.1_Mitochondrial substrate carrier family protein	2	1	0.0264565	0.617471	0.108102	0.120488
Glyma08g12970.1	AT3G20050.1_T_complex protein 1 alpha subunit	5	1	0.0860417	1.05059	1.17023	0.198292
Glyma08g13300.1	AT3G59920.1_RAB GDP dissociation inhibitor 2	2	1	0.205394	2.62481	1.30775	0.502101
Glyma08g13440.1	AT1G07750.1_RmlC_like cupins superfamily protein	3	1	0.0426259	2.89489	1.1504	0.0524092
Glyma08g15000.1	AT1G74060.1_Ribosomal protein L6 family protein	5	1	0.133105	6.58963	0.966911	0.293125
Glyma08g19290.1	AT2G22590.1_UDP_Glycosyltransferase superfamily protein	4	1	0.0127115	0.953819	0.375471	0.0666133
Glyma08g21380.1	AT1G51980.1_Insulinase (Peptidase family M16) protein	2	1	0.24265	1.7949	0.675851	0.345555
Glyma08g21410.1	AT4G25150.1_HAD superfamily_ subfamily IIIB acid phosphatase	4	1	0.325977	0.483036	0.247591	0.0737495
Glyma08g22600.1	AT3G15730.1_phospholipase D alpha 1	2	1	0.0355914	0.0620454	0.0655174	0.0645556
Glyma08g23750.4	AT3G13580.1_Ribosomal protein L30/L7 family protein	4	1	0.0704054	9.6123	3.2008	0.141574
Glyma08g23990.1	AT1G78900.1_vacuolar ATP synthase subunit A	5	1	0.00776043	1.48564	0.138119	0.0154153
Glyma08g25006.1	AT2G44310.1_Calcium_binding EF_hand family protein	5	1	0.109012	2.15412	0.777034	0.691821
Glyma08g29130.3	AT1G60710.1_NAD(P)_linked oxidoreductase superfamily protein	2	1	0.361108	2.55162	1.08048	0.0639989
Glyma08g40800.1	AT3G01280.1_voltage dependent anion channel 1	2	1	0.554559	2.11296	1.2982	0.589384
Glyma08g43313.1	AT1G51410.1_NAD(P)_binding Rossmann_fold superfamily protein	2	1	0.0627515	0.937265	0.407152	0.211861
Glyma08g45531.1	AT1G73260.1_kunitz trypsin inhibitor 1	8	1	0.379792	0.901369	0.681964	0.779018
Glyma08g47890.1	AT1G29880.1_glycyl_tRNA synthetase / glycine__tRNA ligase	3	1	0.108511	4.72168	1.0489	0.0440596
Glyma0985s00200.1	AT3G58700.1_Ribosomal L5P family protein	3	1	0.233394	2.64998	0.939846	0.440849
Glyma09g00660.1	AT1G11840.6_glyoxalase I homolog	3	1	0.0817519	2.82279	0.984979	0.0545441
Glyma09g01270.1	AT1G12050.1_fumarylacetoacetase_ putative	3	1	0.16212	2.2261	0.76328	0.269106
Glyma09g02790.1	AT5G48760.1_Ribosomal protein L13 family protein	2	1	0.119713	5.88376	2.29588	0.906402
Glyma09g04000.2	AT3G06650.1_ATP_citrate lyase B_1	6	1	0.0713405	0.682666	0.461936	0.00564942
Glyma09g16553.1	AT3G05560.1_Ribosomal L22e protein family	2	1	0.267165	4.4582	1.756	1.42723
Glyma09g16606.1	AT3G05560.1_Ribosomal L22e protein family	2	1	0.100104	4.89516	1.41258	0.283264
Glyma09g16690.1	AT4G24190.1_Chaperone protein htpG family protein	2	1	0.63191	2.37496	1.21705	0.122833
Glyma09g25830.2	AT4G25580.1_CAP160 protein	4	1	0.0293584	2.0511	0.148901	0.442839
Glyma09g27700.1	AT5G10530.1_Concanavalin A_like lectin protein kinase family protein	2	1	0.321982	3.16851	0.935449	1.44458
Glyma09g28310.1	AT1G17860.1_Kunitz family trypsin and protease inhibitor protein	2	1	0.238952	2.38898	0.697903	0.0215106
Glyma09g29300.1	AT1G17860.1_Kunitz family trypsin and protease inhibitor protein	4	1	0.756054	5.93517	13.0888	14.8699
Glyma09g29310.1	AT1G17860.1_Kunitz family trypsin and protease inhibitor protein	4	1	1.85373	36.2609	47.0155	29.4052
Glyma09g29330.1	AT1G17860.1_Kunitz family trypsin and protease inhibitor protein	3	1	0.170326	12.581	4.1733	0.971117
Glyma09g29350.1	AT1G17860.1_Kunitz family trypsin and protease inhibitor protein	4	1	0.114113	2.04401	0.507543	0.194717
Glyma09g30910.1	AT3G18080.1_B_S glucosidase 44	3	1	0.0325883	4.35578	1.66294	0.185826
Glyma09g31740.2		2	1	0.186303	17.6603	0.562008	3.92857
Glyma09g32430.1	AT4G29010.1_Enoyl_CoA hydratase/isomerase family	3	1	0.250035	0.757707	0.650527	0.246949
Glyma09g32540.1	AT1G65980.1_thioredoxin_dependent peroxidase 1	3	1	0.299508	1.60116	0.812887	0.298118
Glyma09g33490.1	AT5G65620.1_Zincin_like metalloproteases family protein	4	1	0.0632203	2.48055	0.29852	0.0202988
Glyma10g00920.1	AT5G43330.1_Lactate/malate dehydrogenase family protein	6	1	0.271776	1.00667	0.763668	0.505035
Glyma10g01820.1	AT2G47470.1_thioredoxin family protein	4	1	0.0949628	1.79673	0.753558	0.575533
Glyma10g03091.1	AT1G03220.1_Eukaryotic aspartyl protease family protein	2	1	1.00793	15.0008	6.54405	1.70958
Glyma10g03310.1	AT3G22490.1_Seed maturation protein	5	1	0.158527	11.1494	4.16457	0.283406
Glyma10g03390.1	AT3G22640.1_cupin family protein	3	1	0.414182	0.595517	0.777163	0.952002
Glyma10g04280.1	AT5G44120.3_RmlC_like cupins superfamily protein	2	1	0.431953	2.0825	1.59244	0.0885492
Glyma10g07410.1	AT2G36640.1_embryonic cell protein 63	4	1	0.0707608	6.1336	0.314824	0.785103
Glyma10g13840.1	AT1G50480.1_10_formyltetrahydrofolate synthetase	2	1	0.0989613	3.07274	0.793957	0.382057
Glyma10g16010.1	AT2G05840.1_20S proteasome subunit PAA2	2	1	0.124035	1.7334	0.836842	0.00253425
Glyma10g28581.1	AT1G09380.1_nodulin MtN21 /EamA_like transporter family protein	6	1	0.0365033	1.07387	0.955332	0.882906
Glyma10g28890.1	AT1G09210.1_calreticulin 1b	3	1	0.166334	2.86943	0.821104	0.133512
Glyma10g32850.1	AT5G43600.1_ureidoglycolate amidohydrolase	2	1	0.0749794	3.0491	0.677913	0.132875
Glyma10g33350.2	AT5G55240.1_ARABIDOPSIS THALIANA PEROXYGENASE 2	3	1	0.286535	12.0418	1.79271	0.535128
Glyma10g33680.1	AT3G23990.1_heat shock protein 60	2	1	0.292178	1.5961	0.917216	0.0745579
Glyma10g34310.1	AT1G62020.1_Coatomer_ alpha subunit	2	1	0.229127	0.710001	0.274851	0.0743
Glyma10g34880.2	AT1G66240.1_homolog of anti_oxidant 1	3	1	0.0740159	1.56002	0.481784	1.03208
Glyma10g36880.4	AT1G22780.1_Ribosomal protein S13/S18 family	2	1	0.0240324	5.16683	0.960564	0.0957924
Glyma10g39150.1	AT3G22640.1_cupin family protein	10	1	0.510479	4.78962	0.222431	0.370829
Glyma10g39170.1	AT3G22640.1_cupin family protein	3	1	0.0944612	1.38399	0.903421	1.19566
Glyma10g39270.1	AT3G22490.1_Seed maturation protein	2	1	0.12534	2.00453	0.183969	1.32713
Glyma10g41330.1	AT5G08680.1_ATP synthase alpha/beta family protein	2	1	0.251167	1.95134	0.873708	0.473546
Glyma10g44010.1	AT1G50480.1_10_formyltetrahydrofolate synthetase	2	1	0.332272	2.23233	1.17258	0.517702
Glyma11g00890.1	AT4G34670.1_Ribosomal protein S3Ae	3	1	0.140006	4.38233	0.916431	0.0863506
Glyma11g01730.2	AT4G10020.1_hydroxysteroid dehydrogenase 5	2	1	0.211216	12.6438	4.54551	0.545853
Glyma11g02250.1	AT3G57490.1_Ribosomal protein S5 family protein	5	1	0.421633	1.94473	0.203337	0.181212
Glyma11g02410.1	AT4G25740.1_RNA binding Plectin/S10 domain_containing protein	2	1	0.139382	8.05091	2.77978	0.420118
Glyma11g02630.1	AT4G11600.1_glutathione peroxidase 6	4	1	0.246784	3.15041	1.5835	1.22411
Glyma11g03280.1	AT1G12310.1_Calcium_binding EF_hand family protein	3	1	0.0183919	1.70714	0.275201	0.352278
Glyma11g03330.1	AT4G12400.2_stress_inducible protein_ putative	3	1	0.125426	3.20287	1.00694	0.495454
Glyma11g08550.4	AT4G35830.1_aconitase 1	3	1	0.0679085	1.43694	1.07975	0.397258
Glyma11g10480.2	AT2G16600.1_rotamase CYP 3	5	1	0.0651374	0.866294	0.879666	0.522782
Glyma11g10550.2	AT3G27830.1_ribosomal protein L12_A	3	1	0.0591906	4.05885	0.557695	0.295076
Glyma11g10790.1	AT3G18610.1_nucleolin like 2	4	1	0.0136065	1.4093	0.00654489	0.251856
Glyma11g10860.1	AT1G50200.1_Alanyl_tRNA synthetase	2	1	0.0858478	0.707849	0.414817	0.608342
Glyma11g11290.5	AT2G21060.1_glycine_rich protein 2B	2	1	0.188365	1.56907	0.427734	0.0521354
Glyma11g12300.1	AT2G21580.1_Ribosomal protein S25 family protein	2	1	0.0239093	2.5436	0.522078	0.321422
Glyma11g12505.1	AT2G21660.1_cold_ circadian rhythm_ and rna binding 2	3	1	0.451321	0.629982	0.46834	0.789768
Glyma11g13580.1	AT1G06030.1_pfkB_like carbohydrate kinase family protein	2	1	0.0230634	1.78726	0.357223	0.0861754
Glyma11g15680.5	AT1G07890.1_ascorbate peroxidase 1	3	1	0.0207592	1.14669	0.320468	0.0924304
Glyma11g15870.1	AT2G28490.1_RmlC_like cupins superfamily protein	7	1	0.191518	9.07414	3.53626	0.0055144
Glyma11g19070.2	AT5G22470.1_NAD_ ADP_ribosyltransferases;NAD_ ADP_ribosyltransferases	9	1	0.094165	3.14721	0.536533	0.0111571
Glyma11g20570.2	AT2G37190.1_Ribosomal protein L11 family protein	4	1	0.293891	1.69663	0.793218	0.515827
Glyma11g21001.1	AT1G65870.1_Disease resistance_responsive (dirigent_like protein) family protein	4	1	0.238111	1.53284	0.788353	0.780427
Glyma11g21530.1	AT3G54470.1_uridine 5\__monophosphate synthase / UMP synthase (PYRE_F) (UMPS)	2	1	0.198788	1.04007	0.611783	0.180099
Glyma11g33160.1	AT5G17310.2_UDP_glucose pyrophosphorylase 2	4	1	0.188556	1.58458	0.630429	0.259461
Glyma11g36620.1	AT4G13940.1_S_adenosyl_L_homocysteine hydrolase	5	1	0.0253424	1.7306	0.954673	0.244563
Glyma11g36840.1	AT1G05510.1_Protein of unknown function (DUF1264)	3	1	0.0220912	13.7105	3.15746	1.41122
Glyma12g01291.1	AT3G63460.1_transducin family protein / WD_40 repeat family protein	2	1	0.314339	0.566757	0.691255	0.414134
Glyma12g02510.1	AT3G22200.1_Pyridoxal phosphate (PLP)_dependent transferases superfamily protein	2	1	0.0817266	1.6879	0.764757	0.515849
Glyma12g02790.2	AT2G16600.1_rotamase CYP 3	3	1	0.695767	0.950391	0.806842	0.735975
Glyma12g03070.1	AT3G18610.1_nucleolin like 2	5	1	0.108398	1.36665	0.459944	0.184798
Glyma12g03470.1	AT2G21060.1_glycine_rich protein 2B	2	1	0.0408491	0.711105	0.0836344	0.0389085
Glyma12g04080.1	AT2G21250.1_NAD(P)_linked oxidoreductase superfamily protein	2	1	0.0301674	1.74915	0.727169	0.176789
Glyma12g04820.1	AT4G34450.1_coatomer gamma_2 subunit_ putative / gamma_2 coat protein_ putative / gamma_2 COP_ putative	2	1	0.0692266	2.12865	0.376452	0.0586949
Glyma12g05580.2	AT1G06030.1_pfkB_like carbohydrate kinase family protein	7	1	0.222707	1.20588	0.955572	0.288841
Glyma12g06910.1	AT3G12580.1_heat shock protein 70	2	1	0.0298956	2.14655	0.812692	0.0309257
Glyma12g06950.1	AT2G28790.1_Pathogenesis_related thaumatin superfamily protein	2	1	0.310365	6.8727	3.20566	0.121406
Glyma12g07780.3	AT1G07890.1_ascorbate peroxidase 1	5	1	0.0174067	0.932092	0.331151	0.224205
Glyma12g08310.1	AT2G28000.1_chaperonin_60alpha	9	1	0.0436063	0.00860613	0.0281511	0.0221801
Glyma12g09250.1	AT5G20890.1_TCP_1/cpn60 chaperonin family protein	3	1	0.110678	2.27632	0.598635	0.321972
Glyma12g09390.1	AT5G22470.1_NAD_ ADP_ribosyltransferases;NAD_ ADP_ribosyltransferases	3	1	0.00963673	0.00521015	0.0223405	0.00510647
Glyma12g11130.1	AT4G15210.1_beta_amylase 5	7	1	0.0142141	5.70448	2.58664	0.37211
Glyma12g13410.1	AT2G20580.1_26S proteasome regulatory subunit S2 1A	2	1	0.100475	2.52193	0.828706	0.377053
Glyma12g19520.1	AT1G53240.1_Lactate/malate dehydrogenase family protein	2	1	0.346013	1.85367	0.912315	0.428543
Glyma12g28670.1	AT1G09640.1_Translation elongation factor EF1B_ gamma chain	2	1	0.040641	1.71285	0.797061	0.327189
Glyma12g33711.1	AT2G42560.1_late embryogenesis abundant domain_containing protein / LEA domain_containing protein	2	1	0.0595789	20.4743	0.00631917	0.571142
Glyma12g34160.1		4	1	0.43344	17.4322	1.18684	0.378351
Glyma12g35340.1	AT4G27500.1_proton pump interactor 1	2	1	0.0395504	6.91501	0.188305	0.151953
Glyma12g35750.1	AT1G53280.1_Class I glutamine amidotransferase_like superfamily protein	2	1	0.437126	2.97662	0.917085	0.306188
Glyma13g01870.1	AT1G35720.1_annexin 1	2	1	0.142291	2.59064	0.615375	0.202768
Glyma13g04050.1	AT5G12110.1_Glutathione S_transferase_ C_terminal_like;Translation elongation factor EF1B/ribosomal protein S6	4	1	0.0698318	2.82838	0.388382	0.528012
Glyma13g09530.1	AT1G77120.1_alcohol dehydrogenase 1	4	1	0.984466	1.56301	1.09867	1.02459
Glyma13g15140.1	AT5G17920.1_Cobalamin_independent synthase family protein	3	1	0.0107029	2.67046	0.997093	0.119964
Glyma13g15550.2	AT2G29420.1_glutathione S_transferase tau 7	2	1	0.108157	1.7609	0.713805	0.509891
Glyma13g17980.1	AT2G18340.1_late embryogenesis abundant domain_containing protein / LEA domain_containing protein	4	1	0.114077	7.06846	0.242476	1.03898
Glyma13g18450.2	AT1G03890.1_RmlC_like cupins superfamily protein	9	1	0.0163364	7.91704	0.133288	0.0241646
Glyma13g18830.1	AT1G04480.1_Ribosomal protein L14p/L23e family protein	2	1	0.455541	2.35111	1.70536	0.65183
Glyma13g19331.1	AT5G02500.1_heat shock cognate protein 70_1	13	1	0.115962	1.20507	0.688264	0.0453623
Glyma13g19930.1	AT3G09630.1_Ribosomal protein L4/L1 family	6	1	0.0949243	3.57882	0.278296	0.103665
Glyma13g20780.1	AT5G03300.1_adenosine kinase 2	3	1	0.196863	1.13174	0.551807	0.0391045
Glyma13g21291.1	AT2G36640.1_embryonic cell protein 63	6	1	0.175149	9.0666	0.303343	0.718565
Glyma13g25870.1	AT3G12490.2_cystatin B	3	1	0.0152068	7.1754	2.24529	0.546122
Glyma13g26990.1	AT5G12380.1_annexin 8	2	1	0.0483565	2.56147	0.432493	0.0927691
Glyma13g27340.2	AT5G13490.1_ADP/ATP carrier 2	6	1	0.400583	0.828412	0.817791	0.410746
Glyma13g29550.1	AT5G45690.1_Protein of unknown function (DUF1264)	2	1	0.584963	4.14763	2.803	0.559097
Glyma13g30490.1	AT5G54960.1_pyruvate decarboxylase_2	2	1	0.349736	6.12003	2.53436	1.41115
Glyma13g31120.1	AT4G21020.1_Late embryogenesis abundant protein (LEA) family protein	3	1	0.0687627	2.41813	0.0735807	0.555789
Glyma13g33590.1	AT1G53580.1_glyoxalase II 3	5	1	0.400775	7.39677	6.05959	2.59923
Glyma13g33960.1	AT1G78570.1_rhamnose biosynthesis 1	2	1	0.34041	0.375886	0.324126	0.259009
Glyma13g34290.1	AT1G78660.2_gamma_glutamyl hydrolase 1	5	1	0.0376675	2.50691	0.72906	0.00588562
Glyma13g35480.1	AT4G27450.1_Aluminium induced protein with YGL and LRDR motifs	3	1	0.452015	15.8838	13.8963	1.64428
Glyma13g35994.1	AT5G54500.1_flavodoxin_like quinone reductase 1	2	1	0.324517	0.170412	0.25265	0.212574
Glyma13g36400.1		7	1	0.0232897	0.0193942	0.628125	0.0367708
Glyma13g36670.1	AT1G53310.1_phosphoenolpyruvate carboxylase 1	2	1	0.0611886	1.05514	0.388658	0.099838
Glyma13g36730.1	AT3G58610.1_ketol_acid reductoisomerase	4	1	0.198792	1.31044	0.874252	0.488912
Glyma13g36780.1	AT2G42560.1_late embryogenesis abundant domain_containing protein / LEA domain_containing protein	3	1	0.00140688	0.650264	0.00153666	0.00651448
Glyma13g36930.1	AT2G20520.1_FASCICLIN_like arabinogalactan 6	2	1	0.11993	0.593581	0.360595	0.885793
Glyma13g37960.1	AT1G11360.1_Adenine nucleotide alpha hydrolases_like superfamily protein	2	1	0.508531	1.33466	0.911828	0.391571
Glyma13g38790.1	AT5G22060.1_DNAJ homologue 2	2	1	0.023526	1.13446	0.464811	0.20297
Glyma13g40100.2	AT2G37170.1_plasma membrane intrinsic protein 2	2	1	0.0375964	0.309724	0.0271219	0.0513073
Glyma13g40130.1	AT5G60640.1_PDI_like 1_4	3	1	0.089302	1.84707	1.14801	0.537407
Glyma13g41120.2	AT3G55440.1_triosephosphate isomerase	6	1	0.00441557	0.00332931	0.842468	0.0234834
Glyma13g41650.1	AT3G20820.1_Leucine_rich repeat (LRR) family protein	6	1	0.0642447	1.66995	0.664991	0.108431
Glyma13g41960.1	AT3G59480.1_pfkB_like carbohydrate kinase family protein	3	1	0.031422	0.0144912	0.0300275	0.0413257
Glyma13g42310.1	AT1G55020.1_lipoxygenase 1	8	1	0.0201381	1.5309	0.0211589	0.317257
Glyma13g42320.1	AT1G55020.1_lipoxygenase 1	19	1	0.00665399	1.12862	0.00339383	0.0117436
Glyma13g42330.1	AT1G55020.1_lipoxygenase 1	3	1	0.364406	0.68868	0.827538	0.60097
Glyma13g43630.1	AT1G79930.1_heat shock protein 91	2	1	0.141726	1.29974	0.53982	0.148704
Glyma13g44261.1	AT1G15330.1_Cystathionine beta_synthase (CBS) protein	3	1	0.184178	5.85174	2.49323	0.616148
Glyma14g00760.1	AT5G47720.2_Thiolase family protein	3	1	0.0520219	0.534656	0.446366	0.0518797
Glyma14g00870.2	AT1G59960.1_NAD(P)_linked oxidoreductase superfamily protein	4	1	0.0413255	2.01437	0.527788	0.011717
Glyma14g01100.1	AT3G07770.1_HEAT SHOCK PROTEIN 89.1	2	1	0.0566217	1.88453	0.691527	0.181081
Glyma14g02530.1	AT4G26910.1_Dihydrolipoamide succinyltransferase	2	1	0.196885	0.836525	0.88363	0.184268
Glyma14g04350.1	AT5G12110.1_Glutathione S_transferase_ C_terminal_like;Translation elongation factor EF1B/ribosomal protein S6	6	1	0.0157763	0.0106112	0.00715227	0.0209276
Glyma14g04770.1	AT3G11830.1_TCP_1/cpn60 chaperonin family protein	4	1	0.158695	2.32367	1.01075	0.0829888
Glyma14g05520.1	AT1G04980.1_PDI_like 2_2	3	1	0.18815	2.18239	0.732428	0.630411
Glyma14g06630.1	AT2G40010.1_Ribosomal protein L10 family protein	3	1	0.326726	2.61739	0.789068	0.524896
Glyma14g24860.1	AT1G77120.1_alcohol dehydrogenase 1	4	1	0.504306	3.18307	2.27434	1.10412
Glyma14g27940.1	AT1G77120.1_alcohol dehydrogenase 1	6	1	0.42748	3.66281	2.87354	2.06925
Glyma14g34500.1	AT4G38260.1_Protein of unknown function (DUF833)	2	1	0.0703335	3.2892	0.826245	0.013302
Glyma14g34740.1	AT5G65020.2_annexin 2	3	1	0.0168853	4.64916	0.32751	0.85504
Glyma14g35410.2	AT1G78300.1_general regulatory factor 2	3	1	0.0443388	1.80025	0.168742	0.28967
Glyma14g36620.1	AT1G26910.1_Ribosomal protein L16p/L10e family protein	2	1	0.316088	5.80684	1.60798	0.492428
Glyma14g36850.1	AT2G36460.1_Aldolase superfamily protein	8	1	0.258983	1.7005	0.774902	0.285271
Glyma14g38840.5	AT5G10860.1_Cystathionine beta_synthase (CBS) family protein	4	1	0.0939682	1.43555	1.13276	0.487691
Glyma14g39140.1	AT5G17310.2_UDP_glucose pyrophosphorylase 2	5	1	0.186447	1.9745	0.820911	0.454347
Glyma14g39160.2	AT1G65930.1_cytosolic NADP__dependent isocitrate dehydrogenase	5	1	0.0881396	1.32351	0.958452	0.0132402
Glyma14g39170.1	AT5G17330.1_glutamate decarboxylase	2	1	0.0772406	0.419438	0.626531	0.014211
Glyma15g01370.1	AT5G11420.1_Protein of unknown function_ DUF642	2	1	0.102406	0.773074	0.614614	0.178416
Glyma15g01750.1	AT1G79930.1_heat shock protein 91	6	1	0.0282504	1.50726	0.651567	0.0315231
Glyma15g02380.1	AT4G29340.1_profilin 4	2	1	0.817062	1.84996	1.15563	1.19218
Glyma15g03030.1	AT1G55020.1_lipoxygenase 1	16	1	0.00218653	1.12891	0.0174905	0.00812984
Glyma15g03050.1	AT1G55020.1_lipoxygenase 1	12	1	0.0361963	1.17981	0.282963	0.182242
Glyma15g03430.1	AT3G59480.1_pfkB_like carbohydrate kinase family protein	3	1	0.204631	1.66888	0.747137	0.192762
Glyma15g09350.1	AT5G01410.1_Aldolase_type TIM barrel family protein	3	1	0.0297164	1.45646	0.242615	0.0131887
Glyma15g10210.1	AT3G52580.1_Ribosomal protein S11 family protein	3	1	0.0532416	3.41248	0.958656	0.0725528
Glyma15g11250.1	AT3G06050.1_peroxiredoxin IIF	2	1	0.129248	2.23447	0.898443	0.208544
Glyma15g11530.1	AT1G11840.6_glyoxalase I homolog	4	1	0.158236	3.03478	1.12057	0.177413
Glyma15g12100.1	AT1G12050.1_fumarylacetoacetase_ putative	2	1	0.281184	2.15111	1.40021	0.367002
Glyma15g13650.1	AT1G23410.1_Ribosomal protein S27a / Ubiquitin family protein	4	1	0.0983877	1.54819	0.341405	0.0487147
Glyma15g19670.1	AT1G54100.1_aldehyde dehydrogenase 7B4	7	1	0.223799	0.810843	0.67566	0.415274
Glyma15g19970.1	AT5G20720.1_chaperonin 20	2	1	0.147164	1.73411	0.572525	0.582338
Glyma15g20180.1	AT3G43190.1_sucrose synthase 4	6	1	0.198383	4.6758	1.61425	0.371337
Glyma15g40110.1	AT3G13470.1_TCP_1/cpn60 chaperonin family protein	5	1	0.217036	1.47578	0.659954	0.199197
Glyma15g40850.2	AT1G56070.1_Ribosomal protein S5/Elongation factor G/III/V family protein	3	1	0.318122	0.866451	0.753049	0.023323
Glyma15g40860.1	AT1G56070.1_Ribosomal protein S5/Elongation factor G/III/V family protein	9	1	0.165179	2.49121	0.795389	0.0264204
Glyma15g41330.1	AT1G16470.1_proteasome subunit PAB1	2	1	0.225259	1.07007	0.493858	0.323742
Glyma15g41540.1	AT1G56190.1_Phosphoglycerate kinase family protein	2	1	0.320379	2.65313	1.23662	0.320956
Glyma15g41550.1	AT1G79550.1_phosphoglycerate kinase	8	1	0.368919	1.69817	1.33677	0.443419
Glyma15g42100.1	AT1G65930.1_cytosolic NADP__dependent isocitrate dehydrogenase	2	1	0.253195	1.44435	0.887412	0.422325
Glyma15g42900.1	AT5G13490.1_ADP/ATP carrier 2	3	1	0.109125	0.574413	0.687304	0.224514
Glyma15g43200.4	AT5G13710.1_sterol methyltransferase 1	2	1	0.0708905	1.25058	0.843796	0.420414
Glyma16g00360.1	AT1G09640.1_Translation elongation factor EF1B_ gamma chain	4	1	0.0789091	2.29913	0.72097	0.171495
Glyma16g00410.1	AT5G49910.1_chloroplast heat shock protein 70_2	7	1	0.0800259	1.67289	0.39464	0.0734554
Glyma16g00590.1	AT1G54220.1_Dihydrolipoamide acetyltransferase_ long form protein	3	1	0.509131	0.213294	0.666372	0.244095
Glyma16g01460.1	AT3G04770.2_40s ribosomal protein SA B	4	1	0.000476394	1.27669	0.00154586	0.152203
Glyma16g01630.1	AT1G72330.1_alanine aminotransferase 2	4	1	0.074328	2.70515	0.999488	0.0659917
Glyma16g07870.1	AT5G40370.1_Glutaredoxin family protein	4	1	0.0064055	0.894578	0.254618	0.430867
Glyma16g08040.1	AT1G23740.1_Oxidoreductase_ zinc_binding dehydrogenase family protein	3	1	0.00810525	1.96627	0.883405	0.117914
Glyma16g08460.1	AT1G79750.1_NADP_malic enzyme 4	5	1	0.159935	1.10194	0.600901	0.0243137
Glyma16g10750.1	AT5G48580.1_FK506_ and rapamycin_binding protein 15 kD_2	4	1	0.310219	2.17163	1.1173	0.614166
Glyma16g13580.1	AT5G48760.1_Ribosomal protein L13 family protein	3	1	0.184706	2.29623	1.46618	0.474012
Glyma16g17680.1	AT1G32100.1_pinoresinol reductase 1	2	1	0.104644	1.75033	0.68848	0.0408318
Glyma16g19364.1	AT2G24200.1_Cytosol aminopeptidase family protein	7	1	0.203804	1.10239	0.865695	0.0559993
Glyma16g23580.1	AT5G66140.1_proteasome alpha subunit D2	2	1	0.179016	1.59498	0.902319	0.372741
Glyma16g23730.1	AT5G07090.1_Ribosomal protein S4 (RPS4A) family protein	5	1	0.0842842	4.86649	1.21896	0.0426932
Glyma16g26920.1	AT3G03960.1_TCP_1/cpn60 chaperonin family protein	8	1	0.0781565	1.68702	0.728289	0.290675
Glyma16g27210.1	AT3G24170.1_glutathione_disulfide reductase	2	1	0.313993	1.69483	2.07338	0.570598
Glyma16g27900.1	AT1G71695.1_Peroxidase superfamily protein	7	1	0.04509	1.68593	1.22282	0.0237197
Glyma16g30190.1	AT4G20850.1_tripeptidyl peptidase ii	2	1	0.122975	1.2099	0.268214	0.370499
Glyma16g31331.1	AT4G25580.1_CAP160 protein	2	1	0.225559	22.8413	8.12759	10.3229
Glyma16g32960.1	AT2G36530.1_Enolase	2	1	1.04748	10.2775	5.11959	2.83653
Glyma16g33240.1	AT5G35530.1_Ribosomal protein S3 family protein	5	1	0.0338339	2.21089	0.845298	0.28193
Glyma16g33710.1	AT1G17860.1_Kunitz family trypsin and protease inhibitor protein	2	1	0.0686509	1.51663	0.262061	0.00232026
Glyma16g33723.1	AT1G17860.1_Kunitz family trypsin and protease inhibitor protein	4	1	0.0253119	1.25141	0.266673	0.00243158
Glyma16g34120.1	AT5G37475.1_Translation initiation factor eIF3 subunit	2	1	0.474816	1.77137	0.634131	0.490589
Glyma17g00470.6	AT1G09640.1_Translation elongation factor EF1B_ gamma chain	2	1	0.224987	1.49945	0.939853	0.400901
Glyma17g02260.1	AT1G31710.1_Copper amine oxidase family protein	9	1	0.109317	0.244545	0.839153	0.297973
Glyma17g03360.1		2	1	0.166179	1.8316	0.842045	1.3681
Glyma17g03365.1	AT1G24020.1_MLP_like protein 423	2	1	0.0216348	0.0181954	0.0130372	0.020321
Glyma17g04210.1	AT3G17240.1_lipoamide dehydrogenase 2	4	1	0.0789218	1.91921	0.860967	0.0223111
Glyma17g04340.1	AT3G17390.1_S_adenosylmethionine synthetase family protein	2	1	0.11538	0.213749	0.0868929	0.00699308
Glyma17g04550.1	AT2G18340.1_late embryogenesis abundant domain_containing protein / LEA domain_containing protein	3	1	0.0446802	9.20317	0.352209	1.41551
Glyma17g05067.1	AT3G43190.1_sucrose synthase 4	11	1	0.0986586	1.01816	0.2278	0.0442849
Glyma17g06110.1	AT1G54270.1_eif4a_2	4	1	0.376694	0.878887	0.841728	0.146028
Glyma17g08020.1	AT1G16030.1_heat shock protein 70B	5	1	0.14861	6.19207	2.25149	0.0567337
Glyma17g08030.1	AT5G57870.2_MIF4G domain_containing protein / MA3 domain_containing protein	3	1	0.0750213	1.32047	0.405087	0.0579996
Glyma17g08150.1	AT4G30920.1_Cytosol aminopeptidase family protein	5	1	0.0595662	1.46753	0.357743	0.025857
Glyma17g08491.1	AT3G29360.1_UDP_glucose 6_dehydrogenase family protein	4	1	0.0639261	1.23508	1.07317	0.347038
Glyma17g09740.1	AT5G62790.1_1_deoxy_D_xylulose 5_phosphate reductoisomerase	2	1	0.0644801	0.145511	0.14645	0.0635825
Glyma17g10710.1	AT5G39850.1_Ribosomal protein S4	2	1	0.140276	4.11307	0.863716	0.228421
Glyma17g10880.1	AT3G47520.1_malate dehydrogenase	4	1	0.0437795	1.43974	0.298623	0.0568556
Glyma17g13760.1	AT5G63400.1_adenylate kinase 1	3	1	0.0173484	4.74296	1.83908	1.24156
Glyma17g13770.1	AT1G56110.1_homolog of nucleolar protein NOP56	4	1	0.0232145	2.08525	0.138522	0.0990498
Glyma17g14170.1	AT1G63000.1_nucleotide_rhamnose synthase/epimerase_reductase	2	1	0.207621	0.739763	0.0305791	0.178368
Glyma17g14280.1	AT4G22670.1_HSP70_interacting protein 1	6	1	0.0851084	2.3057	0.266593	0.184096
Glyma17g14370.1	AT4G00100.1_ribosomal protein S13A	3	1	0.0346095	2.62377	1.07792	0.103076
Glyma17g15640.1	AT4G17030.1_expansin_like B1	8	1	0.320301	6.59586	3.89104	0.623334
Glyma17g15680.1	AT4G17030.1_expansin_like B1	4	1	0.115346	2.92981	1.57172	0.292283
Glyma17g16831.1	AT1G04820.1_tubulin alpha_4 chain	6	1	0.161064	0.811562	0.854775	0.199051
Glyma17g17730.1	AT5G67400.1_root hair specific 19	7	1	0.0750546	1.07282	0.494457	0.0328444
Glyma17g22161.1	AT5G07090.2_Ribosomal protein S4 (RPS4A) family protein	2	1	0.213836	4.1668	1.3793	0.192027
Glyma17g23730.1	AT5G17920.1_Cobalamin_independent synthase family protein	2	1	0.303369	1.16437	0.725072	0.0516045
Glyma17g33050.1	AT4G31990.1_aspartate aminotransferase 5	7	1	0.127254	1.47467	0.433327	0.120326
Glyma17g34070.1	AT4G31180.1_Class II aminoacyl_tRNA and biotin synthetases superfamily protein	3	1	0.0227305	4.06439	0.939703	0.0424053
Glyma17g37050.1	AT5G42790.1_proteasome alpha subunit F1	2	1	0.0774576	3.64343	1.98199	0.159212
Glyma17g37280.1	AT3G51030.1_thioredoxin H_type 1	2	1	0.13102	2.96369	0.759518	0.316001
Glyma17g37770.1	AT1G75780.1_tubulin beta_1 chain	7	1	0.0664689	1.22354	0.633489	0.121089
Glyma17g37820.1	AT4G24190.1_Chaperone protein htpG family protein	8	1	0.155603	2.49027	0.758148	0.180539
Glyma18g00590.1	AT4G14030.1_selenium_binding protein 1	4	1	0.254115	1.12886	0.618639	0.233989
Glyma18g01510.1	AT1G67730.1_beta_ketoacyl reductase 1	3	1	0.115111	7.9076	2.2048	0.427857
Glyma18g01580.1	AT1G24510.1_TCP_1/cpn60 chaperonin family protein	2	1	0.00771109	1.74597	0.85653	0.206712
Glyma18g02820.1	AT2G40290.1_Eukaryotic translation initiation factor 2 subunit 1	2	1	0.119175	1.10726	0.169161	0.198385
Glyma18g02960.1	AT3G11130.1_Clathrin_ heavy chain	6	1	0.117565	1.32344	0.509179	0.0811491
Glyma18g02970.1	AT1G08360.1_Ribosomal protein L1p/L10e family	2	1	0.016674	2.50123	0.658856	0.40716
Glyma18g04730.1	AT5G37510.1_NADH_ubiquinone dehydrogenase_ mitochondrial_ putative	2	1	0.333693	2.74721	1.47022	0.240262
Glyma18g05071.1	AT5G17310.2_UDP_glucose pyrophosphorylase 2	6	1	0.159429	1.73581	1.05186	0.520956
Glyma18g07160.2	AT3G53730.1_Histone superfamily protein	2	1	0.183406	2.45889	3.09104	0.731424
Glyma18g08070.2	AT3G13235.3_ubiquitin family protein	3	1	0.138956	2.133	0.839439	0.448658
Glyma18g08220.1	AT5G56000.1_HEAT SHOCK PROTEIN 81.4	9	1	0.207713	2.18225	0.793886	0.161306
Glyma18g10120.1	AT5G55200.1_Co_chaperone GrpE family protein	3	1	0.0748555	1.36777	0.191231	0.0935281
Glyma18g16260.1	AT3G01280.1_voltage dependent anion channel 1	3	1	0.493138	3.84637	1.86725	0.843037
Glyma18g18050.1	AT3G11400.1_eukaryotic translation initiation factor 3G1	2	1	0.0305444	1.10402	0.517027	0.388028
Glyma18g18910.1	AT3G48000.1_aldehyde dehydrogenase 2B4	4	1	0.0423792	3.09078	1.10029	0.165987
Glyma18g20671.2	AT3G02530.1_TCP_1/cpn60 chaperonin family protein	2	1	0.158604	2.81104	0.813442	0.196149
Glyma18g40690.1	AT2G37770.2_NAD(P)_linked oxidoreductase superfamily protein	2	1	0.0717921	4.03997	0.935963	0.0607802
Glyma18g43320.1	AT3G51810.1_Stress induced protein	2	1	0.218833	14.2287	0.0352013	0.062987
Glyma18g43390.1	AT3G51800.3_metallopeptidase M24 family protein	4	1	0.0166006	2.28929	1.17283	0.517648
Glyma18g43650.2	AT5G01600.1_ferretin 1	3	1	0.071145	3.38897	1.28038	0.359604
Glyma18g43710.1	AT3G22110.1_20S proteasome alpha subunit C1	2	1	0.174527	2.02573	1.02129	0.261141
Glyma18g45121.1	AT3G08590.1_Phosphoglycerate mutase_ 2_3_bisphosphoglycerate_independent	4	1	0.353393	1.34007	1.44076	0.38348
Glyma18g45500.1	AT1G77510.1_PDI_like 1_2	2	1	0.164377	3.11555	1.39483	1.06172
Glyma18g48280.1	AT4G38510.5_ATPase_ V1 complex_ subunit B protein	8	1	0.0467588	1.43523	0.978137	0.14285
Glyma18g48610.2	AT1G02130.1_RAS 5	2	1	0.0746427	1.70634	1.15463	0.585995
Glyma18g49070.1	AT3G01280.1_voltage dependent anion channel 1	2	1	0.675804	3.18458	1.31323	0.461159
Glyma18g49189.1	AT4G16830.1_Hyaluronan / mRNA binding family	2	1	0.00990546	1.70366	0.236705	0.713782
Glyma18g49240.1	AT3G29590.1_HXXXD_type acyl_transferase family protein	3	1	0.0251719	1.16774	0.226421	0.129258
Glyma18g50000.1	AT5G15490.1_UDP_glucose 6_dehydrogenase family protein	2	1	0.0753847	1.47471	0.805914	0.492632
Glyma18g51260.1	AT3G02360.1_6_phosphogluconate dehydrogenase family protein	3	1	0.168337	2.33982	0.621957	0.567737
Glyma18g52250.1	AT1G59960.1_NAD(P)_linked oxidoreductase superfamily protein	2	1	0.0735496	1.45113	0.7116	0.361701
Glyma18g52430.2	AT5G65750.1_2_oxoglutarate dehydrogenase_ E1 component	2	1	0.191091	2.44997	0.643605	0.0662399
Glyma18g52610.1	AT5G02500.1_heat shock cognate protein 70_1	2	1	0.0482017	1.42486	0.713432	0.401531
Glyma18g53590.1	AT3G02530.1_TCP_1/cpn60 chaperonin family protein	3	1	0.124746	2.52159	1.00807	0.17519
Glyma18g53610.1	AT3G02520.1_general regulatory factor 7	3	1	0.0441788	1.94967	1.33287	0.0896045
Glyma18g53700.1	AT5G13420.1_Aldolase_type TIM barrel family protein	5	1	0.0184234	0.0440152	0.028202	0.0703988
Glyma19g00850.1	AT3G12110.1_actin_11	2	1	0.207876	1.67046	0.846155	0.537428
Glyma19g00870.1	AT5G08570.1_Pyruvate kinase family protein	3	1	0.265662	2.43996	0.939383	0.259618
Glyma19g01210.1	AT5G14780.1_formate dehydrogenase	2	1	0.522795	4.06989	2.46867	0.0777091
Glyma19g02031.1	AT5G42740.1_Sugar isomerase (SIS) family protein	2	1	0.0922222	2.73252	1.16182	0.52801
Glyma19g03490.1	AT3G29320.1_Glycosyl transferase_ family 35	4	1	0.107941	3.90805	0.475947	0.0323083
Glyma19g03500.1	AT3G29360.1_UDP_glucose 6_dehydrogenase family protein	5	1	0.211187	1.11767	0.994476	0.471164
Glyma19g03520.1	AT3G02080.1_Ribosomal protein S19e family protein	3	1	0.367112	2.59589	1.16451	0.921542
Glyma19g05120.2	AT3G02360.1_6_phosphogluconate dehydrogenase family protein	3	1	0.119608	3.18329	1.16254	0.348152
Glyma19g05980.1	AT3G25780.1_allene oxide cyclase 3	2	1	0.0267079	1.11087	0.471289	0.270834
Glyma19g07240.3	AT1G07930.1_GTP binding Elongation factor Tu family protein	6	1	0.161211	0.573979	0.265592	0.270555
Glyma19g13060.1	AT3G01570.1_Oleosin family protein	2	1	1.24654	3.58995	0.286586	2.0408
Glyma19g22730.1	AT2G24200.1_Cytosol aminopeptidase family protein	6	1	0.103768	1.18687	1.02149	0.0416394
Glyma19g22871.1	AT5G60390.1_GTP binding Elongation factor Tu family protein	2	1	0.385377	0.662442	0.521479	1.21427
Glyma19g24250.4	AT5G40760.1_glucose_6_phosphate dehydrogenase 6	2	1	0.194341	1.33936	0.603815	0.308181
Glyma19g27380.2	AT5G14040.1_phosphate transporter 3;1	2	1	0.143472	0.591461	0.418337	0.00936596
Glyma19g29180.3	AT5G17920.1_Cobalamin_independent synthase family protein	4	1	0.0345526	1.08164	0.153737	0.195148
Glyma19g30251.1	AT2G41060.1_RNA_binding (RRM/RBD/RNP motifs) family protein	2	1	0.108292	1.27949	0.371253	0.0684176
Glyma19g30550.1	AT3G12390.1_Nascent polypeptide_associated complex (NAC)_ alpha subunit family protein	3	1	0.104882	0.234367	0.225501	0.0324617
Glyma19g31590.2	AT3G57270.1_beta_1_3_glucanase 1	2	1	0.360603	0.941559	0.503958	0.0514077
Glyma19g32990.1	AT5G09810.1_actin 7	7	1	0.106271	0.34194	0.363544	0.107348
Glyma19g33570.1	AT4G02930.1_GTP binding Elongation factor Tu family protein	3	1	0.0595666	1.26063	0.652665	0.180944
Glyma19g34780.1	AT5G44120.3_RmlC_like cupins superfamily protein	7	1	0.0659918	9.18645	2.98054	0.507391
Glyma19g35560.1	AT5G02500.1_heat shock cognate protein 70_1	3	1	0.223901	0.354763	0.409156	0.00734293
Glyma19g36180.1	AT3G09630.1_Ribosomal protein L4/L1 family	2	1	0.0642432	4.44658	0.191251	0.241542
Glyma19g36580.1	AT5G11880.1_Pyridoxal_dependent decarboxylase family protein	2	1	0.0429281	0.932168	0.39123	0.0387249
Glyma19g36630.2	AT3G09820.1_adenosine kinase 1	2	1	0.175249	3.05598	0.272951	0.177792
Glyma19g36740.1	AT5G03340.1_ATPase_ AAA_type_ CDC48 protein	3	1	0.172471	1.16563	0.110808	0.117869
Glyma19g36990.2	AT2G21170.1_triosephosphate isomerase	3	1	0.0876685	1.71248	0.669484	0.233604
Glyma19g37520.1	AT2G36530.1_Enolase	10	1	0.0604976	1.76407	0.785725	0.0213848
Glyma19g37980.2	AT5G22440.1_Ribosomal protein L1p/L10e family	2	1	0.0353389	2.67932	0.620131	0.305247
Glyma19g40810.1	AT4G01850.1_S_adenosylmethionine synthetase 2	4	1	0.0507257	0.558968	0.237718	0.0160317
Glyma19g42490.1	AT1G03220.1_Eukaryotic aspartyl protease family protein	7	1	0.564632	3.59679	2.51663	0.798908
Glyma19g43120.1	AT1G56450.1_20S proteasome beta subunit G1	2	1	0.0305529	3.35691	1.18545	0.0272187
Glyma19g43150.1	AT4G14880.1_O_acetylserine (thiol) lyase (OAS_TL) isoform A1	8	1	0.126366	2.46545	1.39991	0.146996
Glyma20g01010.1	AT1G20950.1_Phosphofructokinase family protein	9	1	0.0336442	1.94448	0.64844	0.0892787
Glyma20g09810.1	AT3G14940.1_phosphoenolpyruvate carboxylase 3	5	1	0.0422586	1.38013	0.118282	0.0373693
Glyma20g17440.1	AT2G26230.1_uricase / urate oxidase / nodulin 35_ putative	3	1	0.652797	4.32825	3.85077	0.233806
Glyma20g18980.1	AT2G33150.1_peroxisomal 3_ketoacyl_CoA thiolase 3	2	1	0.110314	2.7322	1.55494	0.0102107
Glyma20g19980.1	AT3G23990.1_heat shock protein 60	3	1	0.0577013	2.59679	0.682259	0.0491536
Glyma20g21370.1	AT4G00100.1_ribosomal protein S13A	2	1	0.25699	5.49897	1.29843	0.384866
Glyma20g21431.1	AT2G33370.1_Ribosomal protein L14p/L23e family protein	2	1	0.0613271	4.24891	1.45657	0.642664
Glyma20g23080.1	AT1G09210.1_calreticulin 1b	4	1	0.0103246	0.668017	0.0076898	0.0326113
Glyma20g23090.1	AT3G62550.1_Adenine nucleotide alpha hydrolases_like superfamily protein	2	1	0.00857059	2.89696	1.1915	0.538268
Glyma20g24380.1	AT3G14290.1_20S proteasome alpha subunit E2	3	1	0.0527377	1.9837	0.81721	0.0204344
Glyma20g24850.1	AT3G02540.1_Rad23 UV excision repair protein family	2	1	0.0194906	1.12168	0.308994	0.00362544
Glyma20g25920.1	AT5G08680.1_ATP synthase alpha/beta family protein	10	1	0.141661	1.7977	0.993439	0.0181079
Glyma20g27280.1	AT1G04820.1_tubulin alpha_4 chain	3	1	0.37516	0.826081	0.861151	0.556778
Glyma20g28460.1	AT3G22640.1_cupin family protein	2	1	0.439784	14.5144	37.3878	0.234585
Glyma20g28466.1	AT3G22640.1_cupin family protein	2	1	0.192079	57.0604	69.1941	0.600291
Glyma20g28550.1	AT3G22490.1_Seed maturation protein	4	1	0.164068	19.3586	8.15421	0.301224
Glyma20g28631.1	AT4G14880.1_O_acetylserine (thiol) lyase (OAS_TL) isoform A1	2	1	0.311152	4.22569	1.52102	0.0838422
Glyma20g28640.1	AT3G22640.1_cupin family protein	18	1	0.0588639	7.83884	2.70214	0.833263
Glyma20g28660.1	AT3G22640.1_cupin family protein	13	1	0.459008	3.92114	0.44876	0.658282
Glyma20g28780.1	AT3G04840.1_Ribosomal protein S3Ae	5	1	0.117993	2.54998	0.825246	0.0597119
Glyma20g29660.1	AT5G52240.1_membrane steroid binding protein 1	2	1	0.0725246	3.69601	0.459943	0.0167788
Glyma20g29840.1	AT5G23860.1_tubulin beta 8	5	1	0.12793	1.36861	0.471077	0.236629
Glyma20g30460.1	AT5G24090.1_chitinase A	2	1	0.015453	1.19842	0.955034	0.759752
Glyma20g31070.1	AT5G58590.1_RAN binding protein 1	3	1	0.0064311	1.18428	0.154255	0.122843
Glyma20g33060.1	AT3G52990.1_Pyruvate kinase family protein	4	1	0.0460001	3.57888	0.930901	0.100889
Glyma20g33910.1	AT3G23990.1_heat shock protein 60	6	1	0.0383685	2.19231	0.737478	0.0657426
Glyma20g37670.1	AT1G54870.1_NAD(P)_binding Rossmann_fold superfamily protein	6	1	0.0302002	1.36142	1.02923	0.0250646
Glyma20g38030.1	AT3G05530.1_regulatory particle triple_A ATPase 5A	5	1	0.0215379	1.84333	0.486222	0.273224
Glyma20g38130.1	AT5G27850.1_Ribosomal protein L18e/L15 superfamily protein	3	1	0.239259	2.66803	0.935302	0.240569
Glyma20g38360.1	AT4G02080.1_secretion_associated RAS super family 2	2	1	0.0540562	0.00562718	0.309968	0.0886855
Glyma20g38440.1	AT1G75270.1_dehydroascorbate reductase 2	4	1	0.331934	1.28449	0.611519	0.482788
Glyma20g38480.1	AT3G09500.1_Ribosomal L29 family protein	2	1	0.228057	3.21636	0.645738	0.395981
Glyma20g38560.1	AT3G55120.1_Chalcone_flavanone isomerase family protein	4	1	0.181041	2.14183	0.6739	0.237508
Glyma20g38570.1	AT3G55120.1_Chalcone_flavanone isomerase family protein	3	1	0.101005	0.81972	0.867485	0.0960696
Glyma20g38740.1	AT1G50480.1_10_formyltetrahydrofolate synthetase	2	1	0.201013	1.50383	0.239026	0.1926
Note: The table contains proteins with matched peptides 2 or more and p value < 0.05 at all analyzed time points.
