# Supplementary material for: Proteomic insight into soybean response to flooding stress reveals changes in energy metabolism and cell wall modifications
Source: PLoS One. 2022 May 5;17(5):e0264453. doi: 10.1371/journal.pone.0264453 (PMC9070951; doi:10.1371/journal.pone.0264453)
Supplement: S3 Table — (XLSX) [file pone.0264453.s003.xlsx]

## Sheet: S3 Table
S3 Table. Sieve MS data of 364 commonly identified proteins in control and flooded soybeans.
PROTEIN ID	DESCRIPTION	PEPTIDES	Ratio 2(0)	Ratio 3(0), 3(1)	Ratio 4(0), 4(2)	Ratio 5(0), 5(3)	Ratio 6(0), 6(4)
Glyma01g00730.6	AT4G26220.1_S_adenosyl_L_methionine_dependent methyltransferases superfamily protein	2	1	0.437802	0.3696	0.00991219	0.0637862
		5	1	0.153231	1.31354	0.515356	0.00341412
Glyma01g30670.1	AT5G01300.1_PEBP (phosphatidylethanolamine_binding protein) family protein	2	1	0.115798	0.0177426	0.00316707	0.0059073
		2	1	0.0431931	1.41149	0.449666	0.653796
Glyma01g31360.4	AT3G22110.1_20S proteasome alpha subunit C1	2	1	0.660798	2.35531	0.268889	1.10968
		2	1	0.189335	1.44248	0.677464	0.213691
Glyma01g45380.1	AT2G14740.1_vaculolar sorting receptor 3	2	1	0.472061	0.955772	0.183535	0.559616
		2	1	0.100902	2.24619	0.994895	0.254096
Glyma02g07910.1	AT3G03960.1_TCP_1/cpn60 chaperonin family protein	2	1	0.590414	2.03083	0.504043	0.584572
		2	1	0.311908	1.4724	0.713152	0.163468
Glyma02g10320.1	AT5G02500.1_heat shock cognate protein 70_1	4	1	0.822604	1.72732	0.577175	0.998072
		6	1	0.0871589	1.02417	0.163388	0.159994
Glyma02g11640.1	AT4G34131.1_UDP_glucosyl transferase 73B3	3	1	0.396868	1.28705	0.0951362	0.520098
		3	1	0.019346	1.43873	0.324038	0.0400958
Glyma02g13330.1	AT3G08900.1_reversibly glycosylated polypeptide 3	8	1	0.74366	1.89451	0.413493	0.869356
		6	1	0.0820136	0.8146	0.616509	0.0422931
Glyma02g16440.1	AT3G22640.1_cupin family protein	3	1	0.76924	0.0306853	0.38827	0.336306
		12	1	0.385456	2.46244	1.39893	1.02168
Glyma02g36530.1	AT4G30920.1_Cytosol aminopeptidase family protein	3	1	0.723719	1.99704	0.231058	1.22896
		2	1	0.184851	3.85527	1.85717	0.35692
Glyma02g38730.1	AT2G36460.1_Aldolase superfamily protein	2	1	0.767737	2.3014	0.572434	1.32063
		3	1	0.625629	4.25208	3.22281	0.546169
Glyma02g40310.1	AT5G20920.1_eukaryotic translation initiation factor 2 beta subunit	2	1	0.324071	1.02866	0.130653	0.169571
		2	1	0.0516673	2.01742	0.144251	0.179091
Glyma02g40806.1	AT5G17310.2_UDP_glucose pyrophosphorylase 2	8	1	0.706885	1.05249	0.213259	0.66159
		7	1	0.0425017	1.47736	0.923362	0.0341007
Glyma02g42260.1	AT2G40010.1_Ribosomal protein L10 family protein	2	1	0.701639	2.7267	0.40869	0.884091
		2	1	0.292584	1.81386	1.11841	0.340744
Glyma02g43790.1	AT3G11780.1_MD_2_related lipid recognition domain_containing protein / ML domain_containing protein	2	1	0.364907	0.457093	0.168036	0.278288
		2	1	0.152692	1.45429	0.486503	0.297219
Glyma03g03460.1	AT2G45220.1_Plant invertase/pectin methylesterase inhibitor superfamily	2	1	5.15003	26.7363	9.95522	38.3893
		2	1	1.56608	44.0276	49.6505	28.8681
Glyma03g05135.1	AT1G70730.3_Phosphoglucomutase/phosphomannomutase family protein	2	1	0.615459	1.8017	0.631895	1.05395
		2	1	0.411468	1.4764	1.00632	0.61548
Glyma03g06780.1	AT5G01300.1_PEBP (phosphatidylethanolamine_binding protein) family protein	2	1	0.173364	0.036977	0.00848665	0.0766526
		2	1	0.101964	1.58407	0.548912	0.526285
Glyma03g07470.1	AT2G40170.1_Stress induced protein	2	1	0.947663	0.202522	0.149231	0.127057
		3	1	0.254795	11.2354	0.0928715	0.846509
Glyma03g12130.1	AT5G41970.1_Metal_dependent protein hydrolase	2	1	0.454937	1.52076	0.262112	0.333665
		2	1	0.0518497	1.27866	0.579191	0.134787
Glyma03g28850.1	AT3G57270.1_beta_1_3_glucanase 1	3	1	0.544989	1.10227	0.378765	0.619326
		3	1	0.244368	0.754482	0.215068	0.00951976
Glyma03g32020.3	AT5G44120.3_RmlC_like cupins superfamily protein	2	1	0.557834	0.986634	0.0377756	0.34859
		8	1	0.179624	4.64578	8.26551	0.0234947
Glyma03g34830.1	AT2G36530.1_Enolase	2	1	0.692956	2.93447	0.440947	0.974631
		2	1	0.0278913	2.3251	0.986193	0.384278
Glyma03g41210.1	AT3G56070.1_rotamase cyclophilin 2	2	1	0.175739	0.994198	0.0894638	0.519926
		2	1	0.0572885	2.11369	0.733625	0.0443123
Glyma04g01421.1	AT2G21660.1_cold_ circadian rhythm_ and rna binding 2	3	1	0.742604	2.16052	0.179916	1.0246
		2	1	0.0674327	3.11599	0.613486	0.734648
Glyma04g02271.1	AT1G20330.1_sterol methyltransferase 2	3	1	0.45282	2.97281	0.304607	0.540181
		2	1	0.0457964	0.0320761	0.230747	0
Glyma04g36870.3	AT3G04120.1_glyceraldehyde_3_phosphate dehydrogenase C subunit 1	7	1	0.611327	1.7706	0.551042	0.270345
		5	1	0.097985	3.14303	2.20997	0.783943
Glyma04g42690.1	AT1G77510.1_PDI_like 1_2	3	1	0.539634	0.870986	0.282626	0.532598
		4	1	0.144969	2.95774	1.30903	0.519133
Glyma05g01770.1	AT1G74920.1_aldehyde dehydrogenase 10A8	4	1	0.725831	2.45859	0.316068	0.594835
		3	1	0.0869654	1.51687	0.418925	0.253105
Glyma05g10840.3	AT5G17920.1_Cobalamin_independent synthase family protein	6	1	0.922611	2.19931	0.488872	1.17586
		5	1	0.0508502	1.32821	0.917182	0.428964
Glyma05g20150.1	AT3G52990.1_Pyruvate kinase family protein	2	1	0.866205	3.16969	0.687293	1.20495
		2	1	0.247825	2.14054	1.20706	0.305487
Glyma05g24120.2	AT4G35860.1_GTP_binding 2	3	1	0.500299	3.3015	0.133456	0.709314
		2	1	0.0240491	1.56447	0.988882	0.00936604
Glyma05g33830.1	AT5G12250.1_beta_6 tubulin	7	1	0.872304	1.1888	0.687365	1.07104
		5	1	0.506567	1.13341	0.994475	0.255477
Glyma05g36050.2	AT4G26270.1_phosphofructokinase 3	2	1	0.384909	2.24787	0.397009	0.970055
		2	1	0.202546	2.8485	1.65064	0.0750448
Glyma05g36600.1	AT5G42020.1_Heat shock protein 70 (Hsp 70) family protein	7	1	0.553876	1.23892	0.215444	0.438527
		7	1	0.0560798	2.0474	1.09087	0.669755
Glyma05g36840.1	AT5G42080.1_dynamin_like protein	3	1	0.773575	1.6661	0.163798	0.829273
		2	1	0.0261436	3.44735	0.839798	0.623616
Glyma05g37160.2	AT1G64200.1_vacuolar H__ATPase subunit E isoform 3	2	1	0.578594	2.66622	0.616924	1.48811
		2	1	0.0171348	1.16222	0.70058	0.512002
Glyma05g38510.1	AT5G50920.1_CLPC homologue 1	2	1	0.619411	1.45006	0.132716	0.106677
		2	1	0.0353817	1.95658	0.314739	0.427927
Glyma06g00740.1	AT2G16600.1_rotamase CYP 3	2	1	0.916161	1.09558	0.872571	1.01068
		2	1	0.364204	0.945525	0.806318	0.44867
Glyma06g01310.1	AT4G39200.1_Ribosomal protein S25 family protein	2	1	0.635029	2.22346	0.00273526	0.541498
		2	1	0.0210601	2.36411	0.51404	0.306917
Glyma06g07420.1	AT5G55190.1_RAN GTPase 3	2	1	0.562685	1.93116	0.430291	0.842294
		3	1	0.0256162	1.63245	0.0256997	0.435517
Glyma06g08260.1	AT4G31300.1_N_terminal nucleophile aminohydrolases (Ntn hydrolases) superfamily protein	3	1	0.642841	1.83271	0.411184	0.921477
		4	1	0.390475	2.41801	1.09837	0.433006
Glyma06g08380.1	AT1G29150.1_non_ATPase subunit 9	5	1	0.862811	1.01776	1.0737	0.964777
		4	1	0.172779	0.436236	0.893741	0.189266
Glyma06g08670.1	AT5G11520.1_aspartate aminotransferase 3	10	1	0.383238	1.77749	0.213076	0.246031
		9	1	0.00380317	1.42905	0.00577525	0.158247
Glyma06g10650.1	AT1G78300.1_general regulatory factor 2	2	1	1.43612	3.31608	0.740656	0.931921
		2	1	0.0408136	1.74086	0.722301	0.388153
Glyma06g11940.1	AT4G34670.1_Ribosomal protein S3Ae	3	1	0.750031	5.77898	0.507599	0.6371
		4	1	0.119905	5.83772	0.25581	0.0829063
Glyma06g12090.1	AT1G77510.1_PDI_like 1_2	7	1	0.192496	0.862488	0.219061	0.428529
		8	1	0.070675	2.75408	0.601257	0.467612
Glyma06g12340.1	AT1G77330.1_2_oxoglutarate (2OG) and Fe(II)_dependent oxygenase superfamily protein	2	1	0.22241	0.459478	0.0277518	0.0618919
		2	1	0.0430966	0.242465	0.0848775	0.055864
Glyma06g12780.1	AT1G77120.1_alcohol dehydrogenase 1	5	1	0.669803	1.26061	0.540492	0.962864
		6	1	0.276138	4.67882	3.77421	1.50806
Glyma06g13860.1	AT5G24400.1_NagB/RpiA/CoA transferase_like superfamily protein	2	1	0.787062	0.916309	0.570759	0.840992
		2	1	0.168123	1.97105	1.05721	0.965659
Glyma06g14820.1	AT5G05270.1_Chalcone_flavanone isomerase family protein	2	1	0.716913	2.81513	0.336685	0.997799
		2	1	0.059379	1.12733	0.48541	0.0628844
Glyma06g15520.3	AT5G09810.1_actin 7	5	1	0.52146	1.88966	0.0979724	0.10508
		2	1	0.0354084	0.0969231	0.132005	0.0560658
Glyma06g17050.6	AT5G07350.1_TUDOR_SN protein 1	9	1	0.579049	3.55121	0.687421	1.23255
		3	1	0.463441	0.810366	0.800306	0.716958
Glyma06g17060.1	AT5G61790.1_calnexin 1	2	1	0.876843	2.10777	0.490235	1.25008
		3	1	0.27472	1.04071	0.870473	0.784295
Glyma06g17930.5	AT2G18110.1_Translation elongation factor EF1B/ribosomal protein S6 family protein	7	1	0.577819	1.73319	0.144457	0.65141
		5	1	0.116058	2.78159	0.184686	0.0901094
Glyma06g18800.1	AT1G70600.1_Ribosomal protein L18e/L15 superfamily protein	2	1	0.817326	3.09052	0.435259	0.774409
		2	1	0.462499	2.33713	0.375913	0.474191
Glyma06g19000.1	AT5G03340.1_ATPase_ AAA_type_ CDC48 protein	5	1	0.406718	0.149903	0.563645	0.316637
		5	1	0.0793265	2.66316	0.899451	0.0267182
Glyma06g19820.1	AT1G74920.1_aldehyde dehydrogenase 10A8	9	1	0.990779	2.62445	0.508682	1.18117
		5	1	0.185902	1.76085	1.11549	0.218222
Glyma06g22050.1	AT2G33040.1_gamma subunit of Mt ATP synthase	3	1	0.865666	1.57064	0.0136896	0.920944
		2	1	0.192688	1.95618	1.01661	0.322704
Glyma06g39710.2	AT2G05840.1_20S proteasome subunit PAA2	2	1	0.743542	1.63061	0.336602	0.87509
		2	1	0.413338	1.10584	1.04327	0.955158
Glyma06g46190.2	AT2G05710.1_aconitase 3	3	1	0.641148	1.5385	0.562351	0.956187
		5	1	0.0654002	1.75339	1.22527	0.51734
Glyma06g48360.1	AT2G44160.1_methylenetetrahydrofolate reductase 2	6	1	0.525817	2.95332	0.450431	0.617775
		4	1	0.102795	1.00922	0.383479	0.0439961
Glyma07g00860.2	AT1G55020.1_lipoxygenase 1	5	1	0.87452	0.98002	0.70521	0.771305
		4	1	0.178762	3.55627	0.753309	0.10241
Glyma07g00900.1	AT1G55020.1_lipoxygenase 1	17	1	0.960712	0.939407	0.0279334	0.0877639
		13	1	0.179683	1.19271	0.408633	0.345757
Glyma07g01710.1	AT4G26270.1_phosphofructokinase 3	2	1	0.471199	2.53815	0.612003	1.04117
		2	1	0.22813	3.2032	1.92741	0.0975
Glyma07g01730.1	AT4G25150.1_HAD superfamily_ subfamily IIIB acid phosphatase	2	1	0.579738	0.0324346	0.0345679	0.0400106
		2	1	0.0347949	0.114778	0.0244969	0.0305909
Glyma07g05130.1	AT1G72330.1_alanine aminotransferase 2	2	1	0.646244	2.65091	0.404026	1.1566
		2	1	0.0386735	3.17387	0.790216	0.251379
Glyma07g06590.1	AT5G39740.1_ribosomal protein L5 B	2	1	1.18018	4.77487	0.894213	1.74968
		2	1	0.273776	3.19122	1.18592	0.310423
Glyma07g13710.1	AT4G09320.1_Nucleoside diphosphate kinase family protein	3	1	0.62402	1.17727	0.276068	0.606942
		3	1	0.260659	1.24814	0.691921	0.534853
Glyma07g14761.1	AT5G08680.1_ATP synthase alpha/beta family protein	2	1	0.568305	3.84493	0.0286187	0.727111
		2	1	0.179281	1.70064	1.17909	0.0114156
Glyma07g18110.1	AT3G18190.1_TCP_1/cpn60 chaperonin family protein	3	1	0.517914	2.40142	0.31377	0.692505
		2	1	0.134395	2.75621	0.655953	0.0230082
Glyma07g30050.1	AT5G09550.1_GDP dissociation inhibitor family protein / Rab GTPase activator family protein	3	1	0.164102	2.40025	0.192011	1.00095
		2	1	0.241919	3.10091	2.02343	0.467624
Glyma07g33800.1	AT5G18380.1_Ribosomal protein S5 domain 2_like superfamily protein	2	1	0.987769	1.54621	0.524364	1.61571
		2	1	0.240281	3.59829	0.98611	0.877128
Glyma07g33860.3	AT1G49760.1_poly(A) binding protein 8	2	1	0.444308	1.12562	0.175455	0.472334
		2	1	0.184318	1.41634	0.331049	0.0508346
Glyma07g37180.2	AT3G06720.1_importin alpha isoform 1	6	1	0.672476	1.89981	0.212999	0.831009
		5	1	0.0180306	0.642656	0.602059	0.0341145
Glyma07g37270.1	AT1G24020.1_MLP_like protein 423	3	1	0.193029	0.0495973	0.00943264	0.00729762
		3	1	0.00694146	0.0182538	0.0130625	0.02032
Glyma07g38790.1	AT1G54870.1_NAD(P)_binding Rossmann_fold superfamily protein	5	1	0.30207	0.16954	0.119572	0.0356742
		5	1	0.250299	2.64369	1.3287	0.605488
Glyma07g39120.6	AT1G11840.6_glyoxalase I homolog	3	1	0.672522	1.7827	0.323311	1.04206
		2	1	0.0463678	2.83658	1.13518	0.886859
Glyma08g02410.1	AT1G64190.1_6_phosphogluconate dehydrogenase family protein	2	1	0.94493	3.44885	0.422986	1.62943
		2	1	0.0898563	1.98038	0.505568	0.117385
Glyma08g03120.1	AT5G35360.1_acetyl Co_enzyme a carboxylase biotin carboxylase subunit	3	1	0.550176	1.63916	0.435483	0.985824
		3	1	0.0308015	0.826083	0.611022	0.0618336
Glyma08g04890.1	AT1G70730.1_Phosphoglucomutase/phosphomannomutase family protein	6	1	0.669782	1.67846	0.532606	1.04768
		7	1	0.195332	1.52559	0.80094	0.107775
Glyma08g05610.1	AT3G18130.1_receptor for activated C kinase 1C	5	1	0.130663	2.64637	0.04621	0.0797453
		3	1	0.0302158	2.65019	1.62932	0.501016
Glyma08g06790.1	AT4G33680.1_Pyridoxal phosphate (PLP)_dependent transferases superfamily protein	4	1	0.526436	1.49131	0.234432	0.859015
		3	1	0.0543502	2.20281	0.999793	0.310295
Glyma08g06950.1	AT5G09590.1_mitochondrial HSO70 2	5	1	0.677659	1.61412	0.355802	0.723217
		4	1	0.076564	1.86893	0.692029	0.336061
Glyma08g08970.1	AT2G34470.2_urease accessory protein G	2	1	0.496891	0.72885	0.188966	0.284928
		3	1	0.208963	4.37269	1.04217	0.0599703
Glyma08g10230.2	AT4G18360.1_Aldolase_type TIM barrel family protein	2	1	0.908482	0.856819	0.777104	0.832711
		2	1	0.672106	0.996689	0.859512	0.707214
Glyma08g11480.1	AT4G13940.1_S_adenosyl_L_homocysteine hydrolase	5	1	1.07645	2.8202	0.814038	1.42399
		3	1	0.393201	1.66334	1.12313	0.723199
Glyma08g11490.1	AT4G13930.1_serine hydroxymethyltransferase 4	9	1	0.626631	3.18194	0.470334	1.19729
		5	1	0.160648	1.65613	0.792541	0.0520098
Glyma08g12200.1	AT5G19760.1_Mitochondrial substrate carrier family protein	4	1	0.895656	1.05221	0.0582048	0.812524
		2	1	0.0264565	0.617471	0.108102	0.120488
Glyma08g12970.1	AT3G20050.1_T_complex protein 1 alpha subunit	5	1	0.851207	3.23068	0.540783	0.903112
		5	1	0.0860417	1.05059	1.17023	0.198292
Glyma08g13300.1	AT3G59920.1_RAB GDP dissociation inhibitor 2	2	1	0.928382	2.63673	0.713989	1.42158
		2	1	0.205394	2.62481	1.30775	0.502101
Glyma08g13440.1	AT1G07750.1_RmlC_like cupins superfamily protein	2	1	0.504715	0.767748	0.136995	0.383069
		3	1	0.0426259	2.89489	1.1504	0.0524092
Glyma08g15000.1	AT1G74060.1_Ribosomal protein L6 family protein	4	1	1.17324	2.98481	0.185156	0.74867
		5	1	0.133105	6.58963	0.966911	0.293125
Glyma08g19290.1	AT2G22590.1_UDP_Glycosyltransferase superfamily protein	4	1	0.556261	1.44935	0.340581	0.810369
		4	1	0.0127115	0.953819	0.375471	0.0666133
Glyma08g21380.1	AT1G51980.1_Insulinase (Peptidase family M16) protein	2	1	0.759811	2.20983	0.450692	0.654127
		2	1	0.24265	1.7949	0.675851	0.345555
Glyma08g21410.1	AT4G25150.1_HAD superfamily_ subfamily IIIB acid phosphatase	4	1	0.536173	0.244986	0.167359	0.191813
		4	1	0.325977	0.483036	0.247591	0.0737495
Glyma08g22600.1	AT3G15730.1_phospholipase D alpha 1	3	1	0.418264	2.48354	0.0550502	0.0572489
		2	1	0.0355914	0.0620454	0.0655174	0.0645556
Glyma08g23750.4	AT3G13580.1_Ribosomal protein L30/L7 family protein	3	1	2.89231	12.4227	1.07771	3.28828
		4	1	0.0704054	9.6123	3.2008	0.141574
Glyma08g23990.1	AT1G78900.1_vacuolar ATP synthase subunit A	8	1	0.673933	2.16752	0.132237	0.392256
		5	1	0.00776043	1.48564	0.138119	0.0154153
Glyma08g25006.1	AT2G44310.1_Calcium_binding EF_hand family protein	4	1	0.401188	0.518474	0.0188606	0.117726
		5	1	0.109012	2.15412	0.777034	0.691821
Glyma08g40800.1	AT3G01280.1_voltage dependent anion channel 1	3	1	0.626116	1.18171	0.237241	0.716174
		2	1	0.554559	2.11296	1.2982	0.589384
Glyma08g43313.1	AT1G51410.1_NAD(P)_binding Rossmann_fold superfamily protein	2	1	0.79966	2.64485	0.267953	1.61873
		2	1	0.0627515	0.937265	0.407152	0.211861
Glyma08g45531.1	AT1G73260.1_kunitz trypsin inhibitor 1	8	1	0.7127	0.621742	0.100025	0.0619446
		8	1	0.379792	0.901369	0.681964	0.779018
Glyma0985s00200.1	AT3G58700.1_Ribosomal L5P family protein	4	1	0.784028	2.96487	0.690034	1.39885
		3	1	0.233394	2.64998	0.939846	0.440849
Glyma09g02790.1	AT5G48760.1_Ribosomal protein L13 family protein	2	1	3.4195	11.8742	0.610023	2.36357
		2	1	0.119713	5.88376	2.29588	0.906402
Glyma09g04000.2	AT3G06650.1_ATP_citrate lyase B_1	7	1	0.568978	2.45988	0.430823	1.00674
		6	1	0.0713405	0.682666	0.461936	0.00564942
Glyma09g16553.1	AT3G05560.1_Ribosomal L22e protein family	2	1	1.6637	3.9723	0.935112	2.10965
		2	1	0.267165	4.4582	1.756	1.42723
Glyma09g16606.1	AT3G05560.1_Ribosomal L22e protein family	2	1	1.32416	4.55887	0.525512	1.83001
		2	1	0.100104	4.89516	1.41258	0.283264
Glyma09g16690.1	AT4G24190.1_Chaperone protein htpG family protein	2	1	0.693504	2.45617	0.720027	1.22084
		2	1	0.63191	2.37496	1.21705	0.122833
Glyma09g32430.1	AT4G29010.1_Enoyl_CoA hydratase/isomerase family	3	1	1.09174	1.32087	0.255719	0.952023
		3	1	0.250035	0.757707	0.650527	0.246949
Glyma09g32540.1	AT1G65980.1_thioredoxin_dependent peroxidase 1	2	1	0.533958	0.561387	0.0938464	0.310705
		3	1	0.299508	1.60116	0.812887	0.298118
Glyma09g33490.1	AT5G65620.1_Zincin_like metalloproteases family protein	3	1	0.435171	1.31604	0.183281	0.315449
		4	1	0.0632203	2.48055	0.29852	0.0202988
Glyma10g00920.1	AT5G43330.1_Lactate/malate dehydrogenase family protein	6	1	0.818286	1.49635	0.42902	0.919704
		6	1	0.271776	1.00667	0.763668	0.505035
Glyma10g01820.1	AT2G47470.1_thioredoxin family protein	4	1	0.637796	1.51715	0.342463	0.571821
		4	1	0.0949628	1.79673	0.753558	0.575533
Glyma10g03310.1	AT3G22490.1_Seed maturation protein	2	1	0.273392	0.652536	0.0288004	0.424085
		5	1	0.158527	11.1494	4.16457	0.283406
Glyma10g13840.1	AT1G50480.1_10_formyltetrahydrofolate synthetase	2	1	0.462234	0.851057	0.144531	0.562701
		2	1	0.0989613	3.07274	0.793957	0.382057
Glyma10g16010.1	AT2G05840.1_20S proteasome subunit PAA2	2	1	0.682587	2.41135	0.169859	0.950796
		2	1	0.124035	1.7334	0.836842	0.00253425
Glyma10g28581.1	AT1G09380.1_nodulin MtN21 /EamA_like transporter family protein	6	1	0.92589	0.946667	0.809484	0.904664
		6	1	0.0365033	1.07387	0.955332	0.882906
Glyma10g33350.2	AT5G55240.1_ARABIDOPSIS THALIANA PEROXYGENASE 2	2	1	0.718287	0.199587	0.262095	0.167278
		3	1	0.286535	12.0418	1.79271	0.535128
Glyma10g33680.1	AT3G23990.1_heat shock protein 60	2	1	0.845427	3.02987	0.642164	1.02555
		2	1	0.292178	1.5961	0.917216	0.0745579
Glyma10g34880.2	AT1G66240.1_homolog of anti_oxidant 1	3	1	0.430597	0.538316	0.176184	0.588754
		3	1	0.0740159	1.56002	0.481784	1.03208
Glyma10g36880.4	AT1G22780.1_Ribosomal protein S13/S18 family	3	1	1.11294	3.18186	0.778374	1.93963
		2	1	0.0240324	5.16683	0.960564	0.0957924
Glyma10g39150.1	AT3G22640.1_cupin family protein	4	1	0.439503	0.345082	0.289989	0.277112
		10	1	0.510479	4.78962	0.222431	0.370829
Glyma10g41330.1	AT5G08680.1_ATP synthase alpha/beta family protein	3	1	0.783403	2.57709	0.442718	0.542289
		2	1	0.251167	1.95134	0.873708	0.473546
Glyma11g00890.1	AT4G34670.1_Ribosomal protein S3Ae	2	1	0.729684	5.55797	0.4156	0.367198
		3	1	0.140006	4.38233	0.916431	0.0863506
Glyma11g02250.1	AT3G57490.1_Ribosomal protein S5 family protein	6	1	0.827719	1.1612	0.19118	0.920099
		5	1	0.421633	1.94473	0.203337	0.181212
Glyma11g02410.1	AT4G25740.1_RNA binding Plectin/S10 domain_containing protein	2	1	1.03939	4.18717	2.20473	2.5695
		2	1	0.139382	8.05091	2.77978	0.420118
Glyma11g02630.1	AT4G11600.1_glutathione peroxidase 6	2	1	0.536298	0.605439	0.249903	0.403825
		4	1	0.246784	3.15041	1.5835	1.22411
Glyma11g03280.1	AT1G12310.1_Calcium_binding EF_hand family protein	3	1	0.742832	1.85771	0.185718	0.547795
		3	1	0.0183919	1.70714	0.275201	0.352278
Glyma11g03330.1	AT4G12400.2_stress_inducible protein_ putative	3	1	0.917065	1.67349	0.393838	1.03738
		3	1	0.125426	3.20287	1.00694	0.495454
Glyma11g08550.4	AT4G35830.1_aconitase 1	3	1	0.582835	1.49877	0.365957	0.845125
		3	1	0.0679085	1.43694	1.07975	0.397258
Glyma11g10480.2	AT2G16600.1_rotamase CYP 3	4	1	0.89691	1.02737	0.806061	1.03875
		5	1	0.0651374	0.866294	0.879666	0.522782
Glyma11g10790.1	AT3G18610.1_nucleolin like 2	3	1	0.588264	0.404828	0.00630375	0.311405
		4	1	0.0136065	1.4093	0.00654489	0.251856
Glyma11g10860.1	AT1G50200.1_Alanyl_tRNA synthetase	2	1	0.267295	1.27726	0.286021	0.456473
		2	1	0.0858478	0.707849	0.414817	0.608342
Glyma11g11290.5	AT2G21060.1_glycine_rich protein 2B	2	1	0.866045	1.53209	0.387192	0.40864
		2	1	0.188365	1.56907	0.427734	0.0521354
Glyma11g12300.1	AT2G21580.1_Ribosomal protein S25 family protein	3	1	0.64397	2.82388	0.00276286	0.586768
		2	1	0.0239093	2.5436	0.522078	0.321422
Glyma11g12505.1	AT2G21660.1_cold_ circadian rhythm_ and rna binding 2	4	1	0.550859	1.16999	0.39048	0.882836
		3	1	0.451321	0.629982	0.46834	0.789768
Glyma11g15680.5	AT1G07890.1_ascorbate peroxidase 1	3	1	0.605671	1.78583	0.229568	1.04368
		3	1	0.0207592	1.14669	0.320468	0.0924304
Glyma11g15870.1	AT2G28490.1_RmlC_like cupins superfamily protein	4	1	0.243595	0.0313956	0.0695621	0.014176
		7	1	0.191518	9.07414	3.53626	0.0055144
Glyma11g19070.2	AT5G22470.1_NAD_ ADP_ribosyltransferases;NAD_ ADP_ribosyltransferases	4	1	0.070987	0.0428262	0.0156592	0.0101085
		9	1	0.094165	3.14721	0.536533	0.0111571
Glyma11g20570.2	AT2G37190.1_Ribosomal protein L11 family protein	4	1	0.728097	1.73398	0.319105	0.898612
		4	1	0.293891	1.69663	0.793218	0.515827
Glyma11g21001.1	AT1G65870.1_Disease resistance_responsive (dirigent_like protein) family protein	3	1	0.691076	1.25564	0.216672	0.603337
		4	1	0.238111	1.53284	0.788353	0.780427
Glyma11g33160.1	AT5G17310.2_UDP_glucose pyrophosphorylase 2	4	1	0.664974	1.4533	0.271618	0.972751
		4	1	0.188556	1.58458	0.630429	0.259461
Glyma11g36620.1	AT4G13940.1_S_adenosyl_L_homocysteine hydrolase	6	1	0.429194	2.86081	0.142606	1.4038
		5	1	0.0253424	1.7306	0.954673	0.244563
Glyma12g01291.1	AT3G63460.1_transducin family protein / WD_40 repeat family protein	3	1	0.8488	0.970913	1.12	0.899874
		2	1	0.314339	0.566757	0.691255	0.414134
Glyma12g02510.1	AT3G22200.1_Pyridoxal phosphate (PLP)_dependent transferases superfamily protein	2	1	0.460109	1.75548	0.348897	0.734608
		2	1	0.0817266	1.6879	0.764757	0.515849
Glyma12g02790.2	AT2G16600.1_rotamase CYP 3	4	1	0.873905	0.426275	0.308115	1.0031
		3	1	0.695767	0.950391	0.806842	0.735975
Glyma12g03070.1	AT3G18610.1_nucleolin like 2	4	1	0.564457	1.38323	0.133252	0.343974
		5	1	0.108398	1.36665	0.459944	0.184798
Glyma12g03470.1	AT2G21060.1_glycine_rich protein 2B	2	1	0.0753767	0.867625	0.0306868	0.0608624
		2	1	0.0408491	0.711105	0.0836344	0.0389085
Glyma12g04080.1	AT2G21250.1_NAD(P)_linked oxidoreductase superfamily protein	2	1	0.730637	1.53033	0.427828	0.57433
		2	1	0.0301674	1.74915	0.727169	0.176789
Glyma12g04820.1	AT4G34450.1_coatomer gamma_2 subunit_ putative / gamma_2 coat protein_ putative / gamma_2 COP_ putative	3	1	0.594109	1.28969	0.366618	0.369729
		2	1	0.0692266	2.12865	0.376452	0.0586949
Glyma12g05580.2	AT1G06030.1_pfkB_like carbohydrate kinase family protein	8	1	0.781519	1.06304	0.749811	1.1035
		7	1	0.222707	1.20588	0.955572	0.288841
Glyma12g06950.1	AT2G28790.1_Pathogenesis_related thaumatin superfamily protein	2	1	0.827628	0.716286	0.367544	0.849603
		2	1	0.310365	6.8727	3.20566	0.121406
Glyma12g07780.3	AT1G07890.1_ascorbate peroxidase 1	5	1	0.785933	1.74731	0.458394	1.30637
		5	1	0.0174067	0.932092	0.331151	0.224205
Glyma12g08310.1	AT2G28000.1_chaperonin_60alpha	8	1	0.635484	0.53447	0.00756888	0.0198453
		9	1	0.0436063	0.00860613	0.0281511	0.0221801
Glyma12g09250.1	AT5G20890.1_TCP_1/cpn60 chaperonin family protein	3	1	0.903645	2.4684	0.380442	0.980087
		3	1	0.110678	2.27632	0.598635	0.321972
Glyma12g09390.1	AT5G22470.1_NAD_ ADP_ribosyltransferases;NAD_ ADP_ribosyltransferases	2	1	0.0621669	0.00540284	0.00724415	0.0143621
		3	1	0.00963673	0.00521015	0.0223405	0.00510647
Glyma12g11130.1	AT4G15210.1_beta_amylase 5	3	1	0.576049	0.425196	0.220605	0.44582
		7	1	0.0142141	5.70448	2.58664	0.37211
Glyma12g13410.1	AT2G20580.1_26S proteasome regulatory subunit S2 1A	3	1	0.904013	2.60305	0.553648	0.807727
		2	1	0.100475	2.52193	0.828706	0.377053
Glyma12g19520.1	AT1G53240.1_Lactate/malate dehydrogenase family protein	4	1	0.715354	1.64565	0.2246	0.878372
		2	1	0.346013	1.85367	0.912315	0.428543
Glyma12g28670.1	AT1G09640.1_Translation elongation factor EF1B_ gamma chain	2	1	0.624853	1.55862	0.304416	0.792323
		2	1	0.040641	1.71285	0.797061	0.327189
Glyma13g04050.1	AT5G12110.1_Glutathione S_transferase_ C_terminal_like;Translation elongation factor EF1B/ribosomal protein S6	4	1	0.507311	0.249473	0.141937	0.708609
		4	1	0.0698318	2.82838	0.388382	0.528012
Glyma13g15140.1	AT5G17920.1_Cobalamin_independent synthase family protein	3	1	0.584132	1.83549	0.238646	0.798697
		3	1	0.0107029	2.67046	0.997093	0.119964
Glyma13g15550.2	AT2G29420.1_glutathione S_transferase tau 7	2	1	1.32702	5.25201	0.973316	4.23257
		2	1	0.108157	1.7609	0.713805	0.509891
Glyma13g17980.1	AT2G18340.1_late embryogenesis abundant domain_containing protein / LEA domain_containing protein	3	1	0.729786	0.306722	0.17967	0.0614741
		4	1	0.114077	7.06846	0.242476	1.03898
Glyma13g18450.2	AT1G03890.1_RmlC_like cupins superfamily protein	3	1	0.223662	0.00294732	0.0578578	0.0491895
		9	1	0.0163364	7.91704	0.133288	0.0241646
Glyma13g18830.1	AT1G04480.1_Ribosomal protein L14p/L23e family protein	3	1	0.686906	2.48796	0.407435	1.51145
		2	1	0.455541	2.35111	1.70536	0.65183
Glyma13g19331.1	AT5G02500.1_heat shock cognate protein 70_1	13	1	0.802252	1.51675	0.689663	0.828875
		13	1	0.115962	1.20507	0.688264	0.0453623
Glyma13g19930.1	AT3G09630.1_Ribosomal protein L4/L1 family	3	1	0.998493	2.35031	0.32949	0.836037
		6	1	0.0949243	3.57882	0.278296	0.103665
Glyma13g20780.1	AT5G03300.1_adenosine kinase 2	3	1	0.699733	2.51727	0.495586	1.22115
		3	1	0.196863	1.13174	0.551807	0.0391045
Glyma13g21291.1	AT2G36640.1_embryonic cell protein 63	3	1	0.893935	0.491276	0.288704	0.130054
		6	1	0.175149	9.0666	0.303343	0.718565
Glyma13g26990.1	AT5G12380.1_annexin 8	6	1	1.24697	3.11297	0.95827	1.70206
		2	1	0.0483565	2.56147	0.432493	0.0927691
Glyma13g27340.2	AT5G13490.1_ADP/ATP carrier 2	6	1	0.976045	0.964213	0.29974	0.0126176
		6	1	0.400583	0.828412	0.817791	0.410746
Glyma13g31120.1	AT4G21020.1_Late embryogenesis abundant protein (LEA) family protein	3	1	0.284737	0.136194	0.0281087	0.00261105
		3	1	0.0687627	2.41813	0.0735807	0.555789
Glyma13g33590.1	AT1G53580.1_glyoxalase II 3	2	1	1.32214	2.00644	1.35076	2.16183
		5	1	0.400775	7.39677	6.05959	2.59923
Glyma13g33960.1	AT1G78570.1_rhamnose biosynthesis 1	3	1	0.862144	0.860266	0.864788	0.86721
		2	1	0.34041	0.375886	0.324126	0.259009
Glyma13g34290.1	AT1G78660.2_gamma_glutamyl hydrolase 1	2	1	0.515636	0.553336	0.288009	0.705247
		5	1	0.0376675	2.50691	0.72906	0.00588562
Glyma13g35994.1	AT5G54500.1_flavodoxin_like quinone reductase 1	2	1	0.406638	0.281261	0.217086	0.113493
		2	1	0.324517	0.170412	0.25265	0.212574
Glyma13g36400.1		5	1	0.865997	0.0174845	0.027334	0.0153892
		7	1	0.0232897	0.0193942	0.628125	0.0367708
Glyma13g36670.1	AT1G53310.1_phosphoenolpyruvate carboxylase 1	3	1	0.239744	2.50101	0.48318	0.84035
		2	1	0.0611886	1.05514	0.388658	0.099838
Glyma13g36730.1	AT3G58610.1_ketol_acid reductoisomerase	5	1	0.970485	0.962478	0.922963	0.95638
		4	1	0.198792	1.31044	0.874252	0.488912
Glyma13g36930.1	AT2G20520.1_FASCICLIN_like arabinogalactan 6	2	1	0.55894	1.34986	0.348867	0.493627
		2	1	0.11993	0.593581	0.360595	0.885793
Glyma13g37960.1	AT1G11360.1_Adenine nucleotide alpha hydrolases_like superfamily protein	2	1	0.676902	0.7709	0.263341	0.483529
		2	1	0.508531	1.33466	0.911828	0.391571
Glyma13g38790.1	AT5G22060.1_DNAJ homologue 2	3	1	0.564099	2.05829	0.0859903	0.433488
		2	1	0.023526	1.13446	0.464811	0.20297
Glyma13g40100.2	AT2G37170.1_plasma membrane intrinsic protein 2	2	1	0.917026	0.669911	0.0219255	0.0372065
		2	1	0.0375964	0.309724	0.0271219	0.0513073
Glyma13g40130.1	AT5G60640.1_PDI_like 1_4	2	1	0.828028	1.71308	0.675125	0.903253
		3	1	0.089302	1.84707	1.14801	0.537407
Glyma13g41120.2	AT3G55440.1_triosephosphate isomerase	6	1	0.662276	1.8635	0.370443	0.905919
		6	1	0.00441557	0.00332931	0.842468	0.0234834
Glyma13g41650.1	AT3G20820.1_Leucine_rich repeat (LRR) family protein	4	1	0.443052	0.467281	0.0472983	0.279652
		6	1	0.0642447	1.66995	0.664991	0.108431
Glyma13g41960.1	AT3G59480.1_pfkB_like carbohydrate kinase family protein	5	1	0.823927	1.42959	0.0245279	0.011613
		3	1	0.031422	0.0144912	0.0300275	0.0413257
Glyma13g42310.1	AT1G55020.1_lipoxygenase 1	5	1	0.503573	0.196809	0.255293	0.175723
		8	1	0.0201381	1.5309	0.0211589	0.317257
Glyma13g42320.1	AT1G55020.1_lipoxygenase 1	13	1	0.6378	0.309211	0.519626	0.0450967
		19	1	0.00665399	1.12862	0.00339383	0.0117436
Glyma13g42330.1	AT1G55020.1_lipoxygenase 1	4	1	0.912917	2.15861	0.847306	1.72907
		3	1	0.364406	0.68868	0.827538	0.60097
Glyma13g43630.1	AT1G79930.1_heat shock protein 91	2	1	0.546885	1.43583	0.554286	0.637549
		2	1	0.141726	1.29974	0.53982	0.148704
Glyma13g44261.1	AT1G15330.1_Cystathionine beta_synthase (CBS) protein	3	1	0.409452	0.234047	0.0481179	0.158073
		3	1	0.184178	5.85174	2.49323	0.616148
Glyma14g00760.1	AT5G47720.2_Thiolase family protein	3	1	0.531155	1.53608	0.421506	0.786734
		3	1	0.0520219	0.534656	0.446366	0.0518797
Glyma14g00870.2	AT1G59960.1_NAD(P)_linked oxidoreductase superfamily protein	5	1	1.36434	3.99149	0.645382	2.84721
		4	1	0.0413255	2.01437	0.527788	0.011717
Glyma14g01100.1	AT3G07770.1_HEAT SHOCK PROTEIN 89.1	4	1	0.677713	2.55929	0.509332	1.00708
		2	1	0.0566217	1.88453	0.691527	0.181081
Glyma14g02530.1	AT4G26910.1_Dihydrolipoamide succinyltransferase	2	1	0.64878	2.15474	0.213615	1.12313
		2	1	0.196885	0.836525	0.88363	0.184268
Glyma14g04350.1	AT5G12110.1_Glutathione S_transferase_ C_terminal_like;Translation elongation factor EF1B/ribosomal protein S6	7	1	0.253303	0.0424302	0.0110761	0.0220339
		6	1	0.0157763	0.0106112	0.00715227	0.0209276
Glyma14g04770.1	AT3G11830.1_TCP_1/cpn60 chaperonin family protein	4	1	0.778535	2.61819	0.388429	0.717264
		4	1	0.158695	2.32367	1.01075	0.0829888
Glyma14g05520.1	AT1G04980.1_PDI_like 2_2	2	1	0.643553	1.58221	0.388557	0.417527
		3	1	0.18815	2.18239	0.732428	0.630411
Glyma14g06630.1	AT2G40010.1_Ribosomal protein L10 family protein	2	1	0.851215	2.14501	0.405007	0.956247
		3	1	0.326726	2.61739	0.789068	0.524896
Glyma14g27940.1	AT1G77120.1_alcohol dehydrogenase 1	5	1	0.718213	0.920075	0.207115	0.575212
		6	1	0.42748	3.66281	2.87354	2.06925
Glyma14g34740.1	AT5G65020.2_annexin 2	2	1	0.561822	0.38894	0.120307	0.756176
		3	1	0.0168853	4.64916	0.32751	0.85504
Glyma14g36620.1	AT1G26910.1_Ribosomal protein L16p/L10e family protein	2	1	0.955123	8.02628	1.90097	2.97498
		2	1	0.316088	5.80684	1.60798	0.492428
Glyma14g36850.1	AT2G36460.1_Aldolase superfamily protein	8	1	0.769938	1.6051	0.409176	0.871863
		8	1	0.258983	1.7005	0.774902	0.285271
Glyma14g39140.1	AT5G17310.2_UDP_glucose pyrophosphorylase 2	5	1	0.557498	0.788746	0.222591	0.44867
		5	1	0.186447	1.9745	0.820911	0.454347
Glyma14g39160.2	AT1G65930.1_cytosolic NADP__dependent isocitrate dehydrogenase	8	1	0.788367	2.98944	0.3749	0.964116
		5	1	0.0881396	1.32351	0.958452	0.0132402
Glyma14g39170.1	AT5G17330.1_glutamate decarboxylase	3	1	0.742041	2.00477	0.393974	1.06108
		2	1	0.0772406	0.419438	0.626531	0.014211
Glyma15g01370.1	AT5G11420.1_Protein of unknown function_ DUF642	3	1	0.463294	1.53618	0.238315	0.104348
		2	1	0.102406	0.773074	0.614614	0.178416
Glyma15g01750.1	AT1G79930.1_heat shock protein 91	4	1	0.439902	1.00055	0.307007	0.532795
		6	1	0.0282504	1.50726	0.651567	0.0315231
Glyma15g02380.1	AT4G29340.1_profilin 4	2	1	1.14185	1.53249	0.938634	1.40353
		2	1	0.817062	1.84996	1.15563	1.19218
Glyma15g03030.1	AT1G55020.1_lipoxygenase 1	12	1	0.67336	0.129887	0.0377027	0.0441507
		16	1	0.00218653	1.12891	0.0174905	0.00812984
Glyma15g03050.1	AT1G55020.1_lipoxygenase 1	11	1	0.949506	1.0737	0.160536	1.15758
		12	1	0.0361963	1.17981	0.282963	0.182242
Glyma15g03430.1	AT3G59480.1_pfkB_like carbohydrate kinase family protein	4	1	0.808897	3.0086	0.49126	1.13124
		3	1	0.204631	1.66888	0.747137	0.192762
Glyma15g09350.1	AT5G01410.1_Aldolase_type TIM barrel family protein	2	1	0.420258	1.44639	0.118691	0.574322
		3	1	0.0297164	1.45646	0.242615	0.0131887
Glyma15g10210.1	AT3G52580.1_Ribosomal protein S11 family protein	3	1	0.297826	2.68598	0.20543	0.466375
		3	1	0.0532416	3.41248	0.958656	0.0725528
Glyma15g11250.1	AT3G06050.1_peroxiredoxin IIF	2	1	0.230792	0.37815	0.0392087	0.327831
		2	1	0.129248	2.23447	0.898443	0.208544
Glyma15g11530.1	AT1G11840.6_glyoxalase I homolog	3	1	0.342284	0.470102	0.0932222	0.364592
		4	1	0.158236	3.03478	1.12057	0.177413
Glyma15g12100.1	AT1G12050.1_fumarylacetoacetase_ putative	3	1	0.543847	1.11574	0.181872	0.598066
		2	1	0.281184	2.15111	1.40021	0.367002
Glyma15g19670.1	AT1G54100.1_aldehyde dehydrogenase 7B4	5	1	0.548206	0.770096	0.186464	0.363016
		7	1	0.223799	0.810843	0.67566	0.415274
Glyma15g19970.1	AT5G20720.1_chaperonin 20	2	1	0.526931	1.33828	0.233383	0.578353
		2	1	0.147164	1.73411	0.572525	0.582338
Glyma15g20180.1	AT3G43190.1_sucrose synthase 4	5	1	0.44627	2.68423	0.98084	2.00463
		6	1	0.198383	4.6758	1.61425	0.371337
Glyma15g40110.1	AT3G13470.1_TCP_1/cpn60 chaperonin family protein	9	1	0.572349	1.57038	0.122106	0.0445654
		5	1	0.217036	1.47578	0.659954	0.199197
Glyma15g40850.2	AT1G56070.1_Ribosomal protein S5/Elongation factor G/III/V family protein	2	1	0.711157	2.11661	0.543576	1.22946
		3	1	0.318122	0.866451	0.753049	0.023323
Glyma15g40860.1	AT1G56070.1_Ribosomal protein S5/Elongation factor G/III/V family protein	10	1	0.850099	2.04899	0.542814	1.11648
		9	1	0.165179	2.49121	0.795389	0.0264204
Glyma15g41330.1	AT1G16470.1_proteasome subunit PAB1	2	1	0.518963	1.41617	0.169478	0.416129
		2	1	0.225259	1.07007	0.493858	0.323742
Glyma15g41550.1	AT1G79550.1_phosphoglycerate kinase	8	1	0.756073	1.83928	0.445076	0.726725
		8	1	0.368919	1.69817	1.33677	0.443419
Glyma15g42100.1	AT1G65930.1_cytosolic NADP__dependent isocitrate dehydrogenase	2	1	0.610913	0.570914	0.0097181	0.927944
		2	1	0.253195	1.44435	0.887412	0.422325
Glyma15g42900.1	AT5G13490.1_ADP/ATP carrier 2	4	1	0.839249	2.45083	0.455817	1.00694
		3	1	0.109125	0.574413	0.687304	0.224514
Glyma15g43200.4	AT5G13710.1_sterol methyltransferase 1	3	1	0.69138	3.25948	0.564841	0.836616
		2	1	0.0708905	1.25058	0.843796	0.420414
Glyma16g00360.1	AT1G09640.1_Translation elongation factor EF1B_ gamma chain	3	1	0.540362	1.86765	0.151538	0.660229
		4	1	0.0789091	2.29913	0.72097	0.171495
Glyma16g00410.1	AT5G49910.1_chloroplast heat shock protein 70_2	6	1	0.534423	1.50826	0.209575	0.406773
		7	1	0.0800259	1.67289	0.39464	0.0734554
Glyma16g00590.1	AT1G54220.1_Dihydrolipoamide acetyltransferase_ long form protein	4	1	0.471362	0.470045	0.376554	0.554688
		3	1	0.509131	0.213294	0.666372	0.244095
Glyma16g01460.1	AT3G04770.2_40s ribosomal protein SA B	4	1	0.557897	1.27796	0.236787	0.576903
		4	1	0.000476394	1.27669	0.00154586	0.152203
Glyma16g01630.1	AT1G72330.1_alanine aminotransferase 2	4	1	0.541167	1.79886	0.414228	0.833494
		4	1	0.074328	2.70515	0.999488	0.0659917
Glyma16g07870.1	AT5G40370.1_Glutaredoxin family protein	3	1	0.10417	0.345079	0.0310855	0.402471
		4	1	0.0064055	0.894578	0.254618	0.430867
Glyma16g08040.1	AT1G23740.1_Oxidoreductase_ zinc_binding dehydrogenase family protein	3	1	0.841223	2.2511	0.310681	1.41728
		3	1	0.00810525	1.96627	0.883405	0.117914
Glyma16g08460.1	AT1G79750.1_NADP_malic enzyme 4	7	1	0.983435	2.16549	0.225898	1.49883
		5	1	0.159935	1.10194	0.600901	0.0243137
Glyma16g10750.1	AT5G48580.1_FK506_ and rapamycin_binding protein 15 kD_2	2	1	0.705387	1.65862	0.388134	0.802396
		4	1	0.310219	2.17163	1.1173	0.614166
Glyma16g13580.1	AT5G48760.1_Ribosomal protein L13 family protein	4	1	0.776189	3.43953	0.564019	0.307194
		3	1	0.184706	2.29623	1.46618	0.474012
Glyma16g17680.1	AT1G32100.1_pinoresinol reductase 1	2	1	0.735899	3.32866	0.327815	1.03182
		2	1	0.104644	1.75033	0.68848	0.0408318
Glyma16g19364.1	AT2G24200.1_Cytosol aminopeptidase family protein	6	1	0.642289	1.79038	0.247145	0.897757
		7	1	0.203804	1.10239	0.865695	0.0559993
Glyma16g23580.1	AT5G66140.1_proteasome alpha subunit D2	2	1	0.580899	0.885725	0.36091	0.516594
		2	1	0.179016	1.59498	0.902319	0.372741
Glyma16g23730.1	AT5G07090.1_Ribosomal protein S4 (RPS4A) family protein	5	1	0.795553	6.24223	0.493278	1.43559
		5	1	0.0842842	4.86649	1.21896	0.0426933
Glyma16g26920.1	AT3G03960.1_TCP_1/cpn60 chaperonin family protein	11	1	0.477633	1.95585	0.24857	0.108549
		8	1	0.0781565	1.68702	0.728289	0.290675
Glyma16g27210.1	AT3G24170.1_glutathione_disulfide reductase	2	1	0.693509	1.73053	0.402451	1.07983
		2	1	0.313993	1.69483	2.07338	0.570598
Glyma16g27900.1	AT1G71695.1_Peroxidase superfamily protein	7	1	0.888596	1.08203	1.06366	1.02748
		7	1	0.04509	1.68593	1.22282	0.0237197
Glyma16g30190.1	AT4G20850.1_tripeptidyl peptidase ii	3	1	0.751185	1.49318	0.651191	0.771973
		2	1	0.122975	1.2099	0.268214	0.370499
Glyma16g32960.1	AT2G36530.1_Enolase	2	1	0.930957	3.7096	0.586386	1.39996
		2	1	1.04748	10.2775	5.11959	2.83653
Glyma16g33240.1	AT5G35530.1_Ribosomal protein S3 family protein	6	1	0.571357	1.60538	0.479608	0.333076
		5	1	0.0338339	2.21089	0.845298	0.28193
Glyma16g33710.1	AT1G17860.1_Kunitz family trypsin and protease inhibitor protein	4	1	0.387006	0.813528	0.0728284	0.431095
		2	1	0.0686509	1.51663	0.262061	0.00232026
Glyma16g33723.1	AT1G17860.1_Kunitz family trypsin and protease inhibitor protein	4	1	0.169663	0.202112	0.0139464	0.014447
		4	1	0.0253119	1.25141	0.266673	0.00243158
Glyma17g02260.1	AT1G31710.1_Copper amine oxidase family protein	10	1	0.667627	1.31863	0.272781	0.772426
		9	1	0.109317	0.244545	0.839153	0.297973
Glyma17g03360.1		4	1	0.919189	1.31013	0.332691	1.48264
		2	1	0.166179	1.8316	0.842045	1.3681
Glyma17g03365.1	AT1G24020.1_MLP_like protein 423	2	1	0.162798	0.0477092	0.00893366	0.00724108
		2	1	0.0216348	0.0181954	0.0130372	0.020321
Glyma17g04210.1	AT3G17240.1_lipoamide dehydrogenase 2	7	1	0.665659	1.96121	0.433435	1.28407
		4	1	0.0789218	1.91921	0.860967	0.0223111
Glyma17g04340.1	AT3G17390.1_S_adenosylmethionine synthetase family protein	2	1	0.398616	1.60586	0.0658048	0.324886
		2	1	0.11538	0.213749	0.0868929	0.00699308
Glyma17g05067.1	AT3G43190.1_sucrose synthase 4	15	1	0.715853	1.16831	0.686962	0.747828
		11	1	0.0986586	1.01816	0.2278	0.0442849
Glyma17g06110.1	AT1G54270.1_eif4a_2	5	1	1.04557	1.05384	0.813153	1.11648
		4	1	0.376694	0.878887	0.841728	0.146028
Glyma17g08030.1	AT5G57870.2_MIF4G domain_containing protein / MA3 domain_containing protein	7	1	0.403535	1.45925	0.24893	0.426577
		3	1	0.0750213	1.32047	0.405087	0.0579996
Glyma17g08150.1	AT4G30920.1_Cytosol aminopeptidase family protein	5	1	0.762879	2.58115	0.475929	1.275
		5	1	0.0595662	1.46753	0.357743	0.025857
Glyma17g08491.1	AT3G29360.1_UDP_glucose 6_dehydrogenase family protein	4	1	0.75484	2.77643	0.352727	0.984168
		4	1	0.0639261	1.23508	1.07317	0.347038
Glyma17g09740.1	AT5G62790.1_1_deoxy_D_xylulose 5_phosphate reductoisomerase	3	1	0.734744	0.940127	0.298233	0.756723
		2	1	0.0644801	0.145511	0.14645	0.0635825
Glyma17g10710.1	AT5G39850.1_Ribosomal protein S4	4	1	1.19985	3.22549	0.839808	1.6264
		2	1	0.140276	4.11307	0.863716	0.228421
Glyma17g10880.1	AT3G47520.1_malate dehydrogenase	4	1	0.478145	1.95778	0.261465	0.555723
		4	1	0.0437795	1.43974	0.298623	0.0568556
Glyma17g13760.1	AT5G63400.1_adenylate kinase 1	3	1	0.908701	3.37167	1.44513	2.13343
		3	1	0.0173484	4.74296	1.83908	1.24156
Glyma17g13770.1	AT1G56110.1_homolog of nucleolar protein NOP56	8	1	0.335813	1.14416	0.0674782	0.228883
		4	1	0.0232145	2.08525	0.138522	0.0990498
Glyma17g14170.1	AT1G63000.1_nucleotide_rhamnose synthase/epimerase_reductase	3	1	0.529378	1.36427	0.0897468	0.42091
		2	1	0.207621	0.739763	0.0305791	0.178368
Glyma17g14280.1	AT4G22670.1_HSP70_interacting protein 1	6	1	0.518444	1.06084	0.159322	0.44911
		6	1	0.0851084	2.3057	0.266593	0.184096
Glyma17g14370.1	AT4G00100.1_ribosomal protein S13A	2	1	0.925242	3.5888	0.143915	0.33282
		3	1	0.0346095	2.62377	1.07792	0.103076
Glyma17g16831.1	AT1G04820.1_tubulin alpha_4 chain	9	1	0.914196	1.50757	0.853897	0.939181
		6	1	0.161064	0.811562	0.854775	0.199051
Glyma17g17730.1	AT5G67400.1_root hair specific 19	11	1	1.25207	2.52056	0.33594	2.81612
		7	1	0.0750546	1.07282	0.494457	0.0328444
Glyma17g22161.1	AT5G07090.2_Ribosomal protein S4 (RPS4A) family protein	2	1	1.50249	6.63897	0.644735	1.70896
		2	1	0.213836	4.1668	1.3793	0.192027
Glyma17g23730.1	AT5G17920.1_Cobalamin_independent synthase family protein	2	1	0.753337	2.34834	0.578431	0.947011
		2	1	0.303369	1.16437	0.725072	0.0516045
Glyma17g33050.1	AT4G31990.1_aspartate aminotransferase 5	5	1	0.418796	0.414714	0.0774132	0.145726
		7	1	0.127254	1.47467	0.433327	0.120326
Glyma17g34070.1	AT4G31180.1_Class II aminoacyl_tRNA and biotin synthetases superfamily protein	4	1	0.572957	3.27254	0.290621	0.67487
		3	1	0.0227305	4.06439	0.939703	0.0424053
Glyma17g37050.1	AT5G42790.1_proteasome alpha subunit F1	2	1	0.356533	3.5885	0.122118	1.13154
		2	1	0.0774576	3.64343	1.98199	0.159212
Glyma17g37280.1	AT3G51030.1_thioredoxin H_type 1	2	1	0.528583	1.29745	0.130404	0.516412
		2	1	0.13102	2.96369	0.759518	0.316001
Glyma17g37770.1	AT1G75780.1_tubulin beta_1 chain	8	1	0.671455	1.98441	0.330479	0.75814
		7	1	0.0664689	1.22354	0.633489	0.121089
Glyma17g37820.1	AT4G24190.1_Chaperone protein htpG family protein	10	1	0.721831	1.73003	0.528292	1.1981
		8	1	0.155603	2.49027	0.758148	0.180539
Glyma18g00590.1	AT4G14030.1_selenium_binding protein 1	3	1	0.399797	0.562582	0.0971931	0.23146
		4	1	0.254115	1.12886	0.618639	0.233989
Glyma18g01580.1	AT1G24510.1_TCP_1/cpn60 chaperonin family protein	4	1	0.730328	3.25402	0.207895	0.846822
		2	1	0.00771109	1.74597	0.85653	0.206712
Glyma18g02960.1	AT3G11130.1_Clathrin_ heavy chain	8	1	0.499945	1.12268	0.18535	0.256162
		6	1	0.117565	1.32344	0.509179	0.0811491
Glyma18g02970.1	AT1G08360.1_Ribosomal protein L1p/L10e family	3	1	0.380649	2.4724	0.588791	0.688362
		2	1	0.016674	2.50123	0.658856	0.40716
Glyma18g04730.1	AT5G37510.1_NADH_ubiquinone dehydrogenase_ mitochondrial_ putative	5	1	0.606356	2.5054	0.324231	0.864354
		2	1	0.333693	2.74721	1.47022	0.240262
Glyma18g05071.1	AT5G17310.2_UDP_glucose pyrophosphorylase 2	6	1	0.607482	1.2424	0.278315	0.703043
		6	1	0.159429	1.73581	1.05186	0.520956
Glyma18g07160.2	AT3G53730.1_Histone superfamily protein	2	1	2.00087	12.1664	2.34564	4.55688
		2	1	0.183406	2.45889	3.09104	0.731424
Glyma18g08070.2	AT3G13235.3_ubiquitin family protein	3	1	0.755807	2.25813	0.322202	1.01312
		3	1	0.138956	2.133	0.839439	0.448658
Glyma18g08220.1	AT5G56000.1_HEAT SHOCK PROTEIN 81.4	9	1	0.888955	2.38402	0.678079	1.18852
		9	1	0.207713	2.18225	0.793886	0.161306
Glyma18g10120.1	AT5G55200.1_Co_chaperone GrpE family protein	2	1	0.588602	2.43259	0.181539	0.787548
		3	1	0.0748555	1.36777	0.191231	0.0935281
Glyma18g16260.1	AT3G01280.1_voltage dependent anion channel 1	4	1	0.929937	1.36198	0.297547	0.795695
		3	1	0.493138	3.84637	1.86725	0.843037
Glyma18g18050.1	AT3G11400.1_eukaryotic translation initiation factor 3G1	2	1	0.562513	2.22047	0.441866	1.35005
		2	1	0.0305444	1.10402	0.517027	0.388028
Glyma18g18910.1	AT3G48000.1_aldehyde dehydrogenase 2B4	3	1	0.750927	1.52444	0.312941	0.863184
		4	1	0.0423791	3.09078	1.10029	0.165987
Glyma18g20671.2	AT3G02530.1_TCP_1/cpn60 chaperonin family protein	2	1	0.750932	3.59526	0.392302	0.847792
		2	1	0.158604	2.81104	0.813442	0.196149
Glyma18g43390.1	AT3G51800.3_metallopeptidase M24 family protein	3	1	0.576546	1.62246	0.454765	0.965932
		4	1	0.0166006	2.28929	1.17283	0.517648
Glyma18g43710.1	AT3G22110.1_20S proteasome alpha subunit C1	2	1	0.720105	1.4741	0.272884	0.756814
		2	1	0.174527	2.02573	1.02129	0.261141
Glyma18g45121.1	AT3G08590.1_Phosphoglycerate mutase_ 2_3_bisphosphoglycerate_independent	6	1	0.679174	1.95343	0.317424	1.17849
		4	1	0.353393	1.34007	1.44076	0.38348
Glyma18g48280.1	AT4G38510.5_ATPase_ V1 complex_ subunit B protein	8	1	0.758397	2.85589	0.45554	0.888787
		8	1	0.0467588	1.43523	0.978137	0.14285
Glyma18g48610.2	AT1G02130.1_RAS 5	2	1	0.872949	4.20149	0.3477	1.1351
		2	1	0.0746427	1.70634	1.15463	0.585995
Glyma18g49070.1	AT3G01280.1_voltage dependent anion channel 1	2	1	0.828398	3.41821	0.33607	1.22505
		2	1	0.675804	3.18458	1.31323	0.461159
Glyma18g49189.1	AT4G16830.1_Hyaluronan / mRNA binding family	2	1	0.431943	0.890678	0.0778249	0.239364
		2	1	0.00990546	1.70366	0.236705	0.713782
Glyma18g49240.1	AT3G29590.1_HXXXD_type acyl_transferase family protein	5	1	0.0608528	2.08595	0.204601	0.029842
		3	1	0.0251719	1.16774	0.226421	0.129258
Glyma18g50000.1	AT5G15490.1_UDP_glucose 6_dehydrogenase family protein	2	1	0.7163	2.6899	0.392873	0.870203
		2	1	0.0753847	1.47471	0.805914	0.492632
Glyma18g51260.1	AT3G02360.1_6_phosphogluconate dehydrogenase family protein	4	1	1.12999	3.04237	0.52088	1.79908
		3	1	0.168337	2.33982	0.621957	0.567737
Glyma18g52250.1	AT1G59960.1_NAD(P)_linked oxidoreductase superfamily protein	6	1	0.577993	0.643688	0.180729	1.34015
		2	1	0.0735496	1.45113	0.7116	0.361701
Glyma18g52430.2	AT5G65750.1_2_oxoglutarate dehydrogenase_ E1 component	5	1	0.35497	1.66383	0.314457	1.19229
		2	1	0.191091	2.44997	0.643605	0.0662399
Glyma18g53590.1	AT3G02530.1_TCP_1/cpn60 chaperonin family protein	6	1	0.808505	3.23086	0.476334	0.808883
		3	1	0.124746	2.52159	1.00807	0.17519
Glyma18g53610.1	AT3G02520.1_general regulatory factor 7	7	1	1.11486	3.18099	0.519072	1.27136
		3	1	0.0441788	1.94967	1.33287	0.0896045
Glyma18g53700.1	AT5G13420.1_Aldolase_type TIM barrel family protein	6	1	1.31212	1.07459	0.0130499	0.00539871
		5	1	0.0184234	0.0440152	0.028202	0.0703988
Glyma19g00850.1	AT3G12110.1_actin_11	3	1	0.623074	1.62679	0.211675	0.697599
		2	1	0.207876	1.67046	0.846155	0.537428
Glyma19g00870.1	AT5G08570.1_Pyruvate kinase family protein	3	1	0.763603	1.38063	0.39633	0.643886
		3	1	0.265662	2.43996	0.939383	0.259618
Glyma19g01210.1	AT5G14780.1_formate dehydrogenase	2	1	0.721514	0.845669	0.133676	1.06167
		2	1	0.522795	4.06989	2.46867	0.0777091
Glyma19g03490.1	AT3G29320.1_Glycosyl transferase_ family 35	3	1	0.422611	1.26174	0.151654	0.131407
		4	1	0.107941	3.90805	0.475947	0.0323083
Glyma19g03500.1	AT3G29360.1_UDP_glucose 6_dehydrogenase family protein	5	1	0.715802	2.53351	0.376394	0.851673
		5	1	0.211187	1.11767	0.994476	0.471164
Glyma19g03520.1	AT3G02080.1_Ribosomal protein S19e family protein	3	1	0.444433	1.6748	0.8043	1.1736
		3	1	0.367112	2.59589	1.16451	0.921542
Glyma19g05120.2	AT3G02360.1_6_phosphogluconate dehydrogenase family protein	3	1	1.14764	3.67817	0.452745	2.12672
		3	1	0.119608	3.18329	1.16254	0.348152
Glyma19g05980.1	AT3G25780.1_allene oxide cyclase 3	4	1	0.703287	1.7243	0.456833	0.843191
		2	1	0.0267079	1.11087	0.471289	0.270834
Glyma19g07240.3	AT1G07930.1_GTP binding Elongation factor Tu family protein	5	1	0.698655	0.77796	0.516854	0.51259
		6	1	0.161211	0.573979	0.265592	0.270555
Glyma19g22730.1	AT2G24200.1_Cytosol aminopeptidase family protein	6	1	0.583886	1.21235	0.284914	0.716208
		6	1	0.103768	1.18687	1.02149	0.0416394
Glyma19g24250.4	AT5G40760.1_glucose_6_phosphate dehydrogenase 6	4	1	0.375539	1.2219	0.280476	0.596135
		2	1	0.194341	1.33936	0.603815	0.308181
Glyma19g27380.2	AT5G14040.1_phosphate transporter 3;1	3	1	0.509694	2.27253	0.336468	0.526591
		2	1	0.143472	0.591461	0.418337	0.00936596
Glyma19g29180.3	AT5G17920.1_Cobalamin_independent synthase family protein	6	1	0.0700244	0.0119521	0.0196582	0.393153
		4	1	0.0345526	1.08164	0.153737	0.195148
Glyma19g30251.1	AT2G41060.1_RNA_binding (RRM/RBD/RNP motifs) family protein	2	1	0.512965	1.7105	0.345331	0.770722
		2	1	0.108292	1.27949	0.371253	0.0684176
Glyma19g30550.1	AT3G12390.1_Nascent polypeptide_associated complex (NAC)_ alpha subunit family protein	3	1	0.54562	1.59444	0.336304	0.364962
		3	1	0.104882	0.234367	0.225501	0.0324617
Glyma19g31590.2	AT3G57270.1_beta_1_3_glucanase 1	2	1	0.591905	1.09056	0.421243	1.05724
		2	1	0.360603	0.941559	0.503958	0.0514077
Glyma19g32990.1	AT5G09810.1_actin 7	4	1	0.59651	1.79463	0.247539	0.258442
		7	1	0.106271	0.34194	0.363544	0.107348
Glyma19g33570.1	AT4G02930.1_GTP binding Elongation factor Tu family protein	3	1	0.615175	1.90603	0.214205	0.798413
		3	1	0.0595666	1.26063	0.652665	0.180944
Glyma19g34780.1	AT5G44120.3_RmlC_like cupins superfamily protein	2	1	0.632664	0.795662	0.23821	0.560821
		7	1	0.0659918	9.18645	2.98054	0.507391
Glyma19g35560.1	AT5G02500.1_heat shock cognate protein 70_1	3	1	0.636227	2.07761	0.267302	0.765568
		3	1	0.223901	0.354763	0.409156	0.00734293
Glyma19g36580.1	AT5G11880.1_Pyridoxal_dependent decarboxylase family protein	2	1	0.456017	2.02173	0.558401	1.02203
		2	1	0.0429281	0.932168	0.39123	0.0387249
Glyma19g36740.1	AT5G03340.1_ATPase_ AAA_type_ CDC48 protein	7	1	0.732288	1.5665	0.461587	0.989945
		3	1	0.172471	1.16563	0.110808	0.117869
Glyma19g36990.2	AT2G21170.1_triosephosphate isomerase	3	1	0.480191	1.58002	0.126626	0.897224
		3	1	0.0876685	1.71248	0.669484	0.233604
Glyma19g37520.1	AT2G36530.1_Enolase	13	1	0.769542	2.31571	0.218018	0.918025
		10	1	0.0604976	1.76407	0.785725	0.0213848
Glyma19g40810.1	AT4G01850.1_S_adenosylmethionine synthetase 2	7	1	0.392052	1.23919	0.106122	0.179237
		4	1	0.0507257	0.558968	0.237718	0.0160317
Glyma19g42490.1	AT1G03220.1_Eukaryotic aspartyl protease family protein	4	1	0.515121	0.426276	0.134752	0.363474
		7	1	0.564632	3.59679	2.51663	0.798908
Glyma19g43120.1	AT1G56450.1_20S proteasome beta subunit G1	2	1	0.783941	3.35299	0.0967123	1.25159
		2	1	0.0305529	3.35691	1.18545	0.0272187
Glyma19g43150.1	AT4G14880.1_O_acetylserine (thiol) lyase (OAS_TL) isoform A1	5	1	0.793934	1.81162	0.174823	0.510431
		8	1	0.126366	2.46545	1.39991	0.146996
Glyma20g01010.1	AT1G20950.1_Phosphofructokinase family protein	9	1	0.611586	2.07966	0.258584	0.849439
		9	1	0.0336442	1.94448	0.64844	0.0892787
Glyma20g09810.1	AT3G14940.1_phosphoenolpyruvate carboxylase 3	4	1	0.534477	2.49299	0.579792	0.737087
		5	1	0.0422586	1.38013	0.118282	0.0373693
Glyma20g17440.1	AT2G26230.1_uricase / urate oxidase / nodulin 35_ putative	2	1	0.504525	1.25989	0.243241	1.21603
		3	1	0.652797	4.32825	3.85077	0.233806
Glyma20g19980.1	AT3G23990.1_heat shock protein 60	3	1	0.650524	1.60565	0.150442	0.626737
		3	1	0.0577013	2.59679	0.682259	0.0491536
Glyma20g21370.1	AT4G00100.1_ribosomal protein S13A	2	1	1.79788	3.94349	0.721391	1.64424
		2	1	0.25699	5.49897	1.29843	0.384866
Glyma20g23080.1	AT1G09210.1_calreticulin 1b	4	1	0.501296	0.865422	0.000676765	0.000837022
		4	1	0.0103246	0.668017	0.0076898	0.0326113
Glyma20g24380.1	AT3G14290.1_20S proteasome alpha subunit E2	3	1	0.0972124	0.473222	0.0124062	0.0110655
		3	1	0.0527377	1.9837	0.81721	0.0204344
Glyma20g24850.1	AT3G02540.1_Rad23 UV excision repair protein family	2	1	0.319478	0.945783	0.00779558	0.330842
		2	1	0.0194906	1.12168	0.308994	0.00362544
Glyma20g25920.1	AT5G08680.1_ATP synthase alpha/beta family protein	12	1	0.713207	2.12991	0.45149	0.869421
		10	1	0.141661	1.7977	0.993439	0.0181079
Glyma20g27280.1	AT1G04820.1_tubulin alpha_4 chain	2	1	0.589364	1.35837	0.436938	0.614836
		3	1	0.37516	0.826081	0.861151	0.556778
Glyma20g28466.1	AT3G22640.1_cupin family protein	2	1	0.545416	0.956041	0.218519	0.411836
		2	1	0.192079	57.0604	69.1941	0.600291
Glyma20g28550.1	AT3G22490.1_Seed maturation protein	2	1	0.151027	0.274561	0.115965	0.11868
		4	1	0.164068	19.3586	8.15421	0.301224
Glyma20g28640.1	AT3G22640.1_cupin family protein	3	1	0.468771	1.49297	0.107253	0.311498
		18	1	0.0588639	7.83884	2.70214	0.833263
Glyma20g28660.1	AT3G22640.1_cupin family protein	5	1	0.0962477	0.0315696	0.310395	0.385989
		13	1	0.459008	3.92114	0.44876	0.658282
Glyma20g28780.1	AT3G04840.1_Ribosomal protein S3Ae	4	1	1.36155	2.86385	0.898383	1.36496
		5	1	0.117993	2.54998	0.825246	0.0597119
Glyma20g29840.1	AT5G23860.1_tubulin beta 8	7	1	0.950292	1.20798	0.409715	1.27599
		5	1	0.12793	1.36861	0.471077	0.236629
Glyma20g31070.1	AT5G58590.1_RAN binding protein 1	3	1	0.385323	0.369428	0.106809	0.209097
		3	1	0.0064311	1.18428	0.154255	0.122843
Glyma20g33060.1	AT3G52990.1_Pyruvate kinase family protein	3	1	0.655712	1.88199	0.460722	0.707975
		4	1	0.0460001	3.57888	0.930901	0.100889
Glyma20g33910.1	AT3G23990.1_heat shock protein 60	9	1	0.945554	2.31613	0.3623	1.05772
		6	1	0.0383685	2.19231	0.737478	0.0657426
Glyma20g37670.1	AT1G54870.1_NAD(P)_binding Rossmann_fold superfamily protein	6	1	0.140149	0.0291193	0.0302522	0.0289653
		6	1	0.0302002	1.36142	1.02923	0.0250646
Glyma20g38030.1	AT3G05530.1_regulatory particle triple_A ATPase 5A	6	1	0.850686	2.02004	0.0964139	0.886748
		5	1	0.0215379	1.84333	0.486222	0.273224
Glyma20g38130.1	AT5G27850.1_Ribosomal protein L18e/L15 superfamily protein	4	1	0.689325	1.425	0.28803	0.618888
		3	1	0.239259	2.66803	0.935302	0.240569
Glyma20g38360.1	AT4G02080.1_secretion_associated RAS super family 2	2	1	0.580799	2.59286	0.339437	0.905915
		2	1	0.0540562	0.00562718	0.309968	0.0886855
Glyma20g38440.1	AT1G75270.1_dehydroascorbate reductase 2	3	1	0.557052	0.713029	0.210904	0.264347
		4	1	0.331934	1.28449	0.611519	0.482788
Glyma20g38560.1	AT3G55120.1_Chalcone_flavanone isomerase family protein	4	1	0.907072	2.56546	0.341712	1.49424
		4	1	0.181041	2.14183	0.6739	0.237508
Glyma20g38570.1	AT3G55120.1_Chalcone_flavanone isomerase family protein	3	1	0.487427	1.09949	0.142302	0.382811
		3	1	0.101005	0.81972	0.867485	0.0960696
Note: The table contains proteins with matched peptides 2 or more and p value < 0.05 at all analyzed time points.
Blue color represent control while red represent flooded plant ratios.
